# Supplementary material for: Efficient coding of natural images in the mouse visual cortex
Source: Nat Commun. 2024 Mar 19;15:2466. doi: 10.1038/s41467-024-45919-3 (PMC10951403; doi:10.1038/s41467-024-45919-3)
Supplement: Supplementary file 4 — Source Data [file 41467_2024_45919_MOESM4_ESM.xlsx]

## Sheet: fig1
1f						1g				1h
family	mouse_id	plot_element_type	stat_value	scatter_x		Day	Fraction with Good Performance			family	mouse_id	plot_element_type	stat_value	scatter_x
scales		Q1	1.74693			1	0.0526316			honeycomb/rocks		Q1	1.02469
scales		Q3	2.61728			2	0.0526316			honeycomb/rocks		Q3	1.73367
scales		lower_whisker	1.27412			3	0.0526316			honeycomb/rocks		lower_whisker	0.85479
scales		upper_whisker	2.96673			4	0.0526316			honeycomb/rocks		upper_whisker	2.2168
rocks		Q1	0.988022			5	0.105263			honeycomb/plants		Q1	0.943485
rocks		Q3	1.49572			6	0.157895			honeycomb/plants		Q3	1.17922
rocks		lower_whisker	0.540293			7	0.263158			honeycomb/plants		lower_whisker	0.943485
rocks		upper_whisker	2.01292			8	0.263158			honeycomb/plants		upper_whisker	1.17922
honeycomb		Q1	1.83806			9	0.315789			scales/plants		Q1	0.848975
honeycomb		Q3	2.52033			10	0.368421			scales/plants		Q3	1.99074
honeycomb		lower_whisker	1.31117			11	0.421053			scales/plants		lower_whisker	0.640844
honeycomb		upper_whisker	2.88131			12	0.421053			scales/plants		upper_whisker	2.38798
plants		Q1	1.55307			13	0.421053			rocks/plants		Q1	0.80784
plants		Q3	2.2179			14	0.421053			rocks/plants		Q3	1.76012
plants		lower_whisker	1.44926			15	0.421053			rocks/plants		lower_whisker	0.0521286
plants		upper_whisker	2.59593			16	0.421053			rocks/plants		upper_whisker	1.94995
scales	20070	scatter_point	1.43514	0		17	0.421053			honeycomb/scales		Q1	1.116
rocks	20070	scatter_point		1		18	0.421053			honeycomb/scales		Q3	2.40645
honeycomb	20070	scatter_point	2.59372	2		19	0.421053			honeycomb/scales		lower_whisker	0.871632
plants	20070	scatter_point	1.51495	3		20	0.421053			honeycomb/scales		upper_whisker	2.96293
scales	20099	scatter_point	2.96673	0		21	0.421053			rocks/scales		Q1	1.43312
rocks	20099	scatter_point	1.01754	1		22	0.473684			rocks/scales		Q3	1.88404
honeycomb	20099	scatter_point	2.0648	2		23	0.473684			rocks/scales		lower_whisker	0.942423
plants	20099	scatter_point	2.41411	3		24	0.473684			rocks/scales		upper_whisker	1.93961
scales	20100	scatter_point	2.05459	0		25	0.473684			honeycomb/rocks	20100	scatter_point	2.2168	0
rocks	20100	scatter_point	0.923352	1		26	0.473684			honeycomb/plants	20100	scatter_point	1.10499	1
honeycomb	20100	scatter_point	2.88131	2		27	0.578947			scales/plants	20100	scatter_point	0.640844	2
plants	20100	scatter_point	1.60061	3		28	0.578947			honeycomb/plants	20117	scatter_point	1.17922	1
scales	20109	scatter_point	1.83127	0		29	0.578947			rocks/plants	20117	scatter_point	0.0521286	3
rocks	20109	scatter_point	0.950558	1		30	0.578947			honeycomb/scales	20117	scatter_point	0.871632	4
honeycomb	20109	scatter_point	2.44695	2		31	0.578947			scales/plants	21030	scatter_point	1.99074	2
plants	20109	scatter_point	1.73566	3		32	0.578947			rocks/plants	21030	scatter_point	1.76012	3
scales	20117	scatter_point	1.93126	0		33	0.578947			honeycomb/scales	21030	scatter_point	2.63069	4
rocks	20117	scatter_point	2.01292	1		34	0.578947			rocks/scales	21030	scatter_point	1.34191	5
honeycomb	20117	scatter_point	2.4461	2		35	0.578947			honeycomb/plants	21031	scatter_point	0.468379	1
plants	20117	scatter_point	2.59593	3		36	0.578947			scales/plants	21031	scatter_point	2.38798	2
scales	21030	scatter_point	1.53824	0		37	0.578947			rocks/plants	21031	scatter_point	1.94995	3
rocks	21030	scatter_point	1.00051	1		38	0.578947			honeycomb/scales	21031	scatter_point	2.96293	4
honeycomb	21030	scatter_point	2.27847	2		39	0.578947			rocks/scales	21031	scatter_point	1.93961	5
plants	21030	scatter_point	1.96158	3		40	0.631579			honeycomb/rocks	21033	scatter_point	1.53627	0
scales	21031	scatter_point	1.77876	0		41	0.631579			scales/plants	21033	scatter_point	0.848975	2
rocks	21031	scatter_point	1.53858	1		42	0.631579			rocks/scales	21033	scatter_point	0.942423	5
honeycomb	21031	scatter_point	2.27799	2		43	0.631579			rocks/scales	21047	scatter_point	1.70677	5
plants	21031	scatter_point	2.2179	3		44	0.631579			honeycomb/rocks	21048	scatter_point	1.02469	0
scales	21032	scatter_point		0		45	0.736842			honeycomb/scales	21048	scatter_point	1.18428	4
rocks	21032	scatter_point		1		46	0.736842			honeycomb/rocks	21049	scatter_point	1.56826	0
honeycomb	21032	scatter_point	1.7881	2		47	0.736842			scales/plants	21049	scatter_point	1.50715	2
plants	21032	scatter_point		3		48	0.736842			rocks/plants	21049	scatter_point	0.80784	3
scales	21033	scatter_point	2.02889	0		49	0.736842			honeycomb/scales	21051	scatter_point	2.18221	4
rocks	21033	scatter_point	0.563663	1		50	0.736842			honeycomb/rocks	21055	scatter_point	0.85479	0
honeycomb	21033	scatter_point	1.31117	2		51	0.736842			honeycomb/scales	21055	scatter_point	1.44071	4
plants	21033	scatter_point	1.67905	3		52	0.736842			honeycomb/rocks	21056	scatter_point	2.09716	0
scales	21047	scatter_point	1.41268	0		53	0.736842			honeycomb/plants	21056	scatter_point	2.09476	1
rocks	21047	scatter_point	0.540293	1		54	0.789474			honeycomb/rocks	21060	scatter_point	1.73367	0
honeycomb	21047	scatter_point	2.74218	2		55	0.789474			honeycomb/plants	21060	scatter_point	0.943485	1
plants	21047	scatter_point	0.653552	3		56	0.789474			rocks/scales	21062	scatter_point	3.1387	5
scales	21048	scatter_point	2.14425	0		57	0.842105			rocks/scales	21064	scatter_point	1.71731	5
rocks	21048	scatter_point	1.01639	1		58	0.842105			honeycomb/rocks	21067	scatter_point	0.945554	0
honeycomb	21048	scatter_point	1.48803	2		59	0.842105			rocks/plants	21067	scatter_point	1.49442	3
plants	21048	scatter_point	1.44926	3		60	0.842105			honeycomb/scales	21067	scatter_point	1.04773	4
scales	21049	scatter_point		0		61	0.842105			honeycomb/rocks	21074	scatter_point	1.68008	0
rocks	21049	scatter_point		1		62	0.842105
honeycomb	21049	scatter_point	1.38284	2		63	0.842105
plants	21049	scatter_point		3		64	0.894737
scales	21051	scatter_point	1.74693	0		65	0.894737
rocks	21051	scatter_point	1.29157	1		66	0.894737
honeycomb	21051	scatter_point	2.85649	2		67	0.894737
plants	21051	scatter_point	0.224627	3		68	0.894737
scales	21055	scatter_point	1.27412	0		69	0.894737
rocks	21055	scatter_point	1.13621	1		70	0.894737
honeycomb	21055	scatter_point	1.86762	2		71	0.894737
plants	21055	scatter_point	1.55307	3		72	0.894737
scales	21056	scatter_point	2.61728	0		73	0.894737
rocks	21056	scatter_point	1.22344	1		74	0.894737
honeycomb	21056	scatter_point	1.99811	2		75	0.894737
plants	21056	scatter_point	1.93394	3		76	0.894737
scales	21060	scatter_point	2.73127	0		77	0.894737
rocks	21060	scatter_point	1.31933	1		78	0.894737
honeycomb	21060	scatter_point	1.85436	2		79	0.894737
plants	21060	scatter_point	1.96522	3		80	0.947368
scales	21061	scatter_point	2.33416	0		81	0.947368
rocks	21061	scatter_point	1.5849	1		82	1
honeycomb	21061	scatter_point	2.30637	2
plants	21061	scatter_point	2.57129	3
scales	21062	scatter_point	3.94324	0
rocks	21062	scatter_point	1.74885	1
honeycomb	21062	scatter_point	4.47887	2
plants	21062	scatter_point	2.34064	3
scales	21064	scatter_point	2.68492	0
rocks	21064	scatter_point	1.48144	1
honeycomb	21064	scatter_point	1.82175	2
plants	21064	scatter_point	2.08688	3

## Sheet: fig2
2f				2d							2g
brain_area	metric	value		brain-area	stim-type	timepoint	mean	CI_lower	CI_upper		brain_area	mouse_id	d_prime	Q1	Q3	lower_whisker	upper_whisker
V1	Q1	0.0453161		LM	scramble	-0.193182	0.108737	0.0571074	0.160368		LM	20071	0.942376	0.727543	0.938648	0.611083	1.10529
V1	Q3	0.554584		LM	scramble	-0.159091	0.076866	0.0334487	0.120283		LM	21001	0.803043	0.727543	0.938648	0.611083	1.10529
V1	lower_whisker	0.00911596		LM	scramble	-0.125	0.0761923	0.0448053	0.107579		LM	21002	1.10529	0.727543	0.938648	0.611083	1.10529
V1	upper_whisker	0.650127		LM	scramble	-0.0909091	0.00968944	-0.0070687	0.0264476		LM	20111	0.715112	0.727543	0.938648	0.611083	1.10529
V1	mean	0.264996		LM	scramble	-0.0568182	-0.00614694	-0.011953	-0.000340831		LM	21019	0.93492	0.727543	0.938648	0.611083	1.10529
V1	scatter_point	0.543587		LM	scramble	-0.0227273	-0.0035425	-0.020176	0.013091		LM	21014	0.846016	0.727543	0.938648	0.611083	1.10529
V1	scatter_point	0.56558		LM	scramble	0.0113636	-0.0956998	-0.126112	-0.065288		LM	21042	0.698169	0.727543	0.938648	0.611083	1.10529
V1	scatter_point	0.650127		LM	scramble	0.0454545	0.26767	0.220418	0.314923		LM	21083	1.10025	0.727543	0.938648	0.611083	1.10529
V1	scatter_point	0.200722		LM	scramble	0.0795455	1.40305	1.33597	1.47014		LM	21084	0.611083	0.727543	0.938648	0.611083	1.10529
V1	scatter_point	0.154495		LM	scramble	0.113636	2.37865	2.29942	2.45788		LM	21057	0.739975	0.727543	0.938648	0.611083	1.10529
V1	scatter_point	0.0545632		LM	scramble	0.147727	2.52044	2.41831	2.62258		LM	21077	0.765308	0.727543	0.938648	0.611083	1.10529
V1	scatter_point	0.00911596		LM	scramble	0.181818	2.38634	2.2552	2.51747		V1	20071	0.610491	0.33518	0.580648	0.176198	0.761808
V1	scatter_point	0.584132		LM	scramble	0.215909	2.43613	2.27599	2.59627		V1	21001	0.653816	0.33518	0.580648	0.176198	0.761808
V1	scatter_point	0.100208		LM	scramble	0.25	2.54484	2.35861	2.73107		V1	21002	0.550805	0.33518	0.580648	0.176198	0.761808
V1	scatter_point	0.0163573		LM	scramble	0.284091	2.657	2.45323	2.86076		V1	20111	0.376031	0.33518	0.580648	0.176198	0.761808
V1	scatter_point	0.036069		LM	scramble	0.318182	2.68912	2.47815	2.90008		V1	21019	0.483442	0.33518	0.580648	0.176198	0.761808
LM	Q1	0.904408		LM	scramble	0.352273	2.45102	2.23825	2.66378		V1	21014	0.333307	0.33518	0.580648	0.176198	0.761808
LM	Q3	0.99848		LM	scramble	0.386364	1.99079	1.7789	2.20268		V1	21042	0.404444	0.33518	0.580648	0.176198	0.761808
LM	lower_whisker	0.872807		LM	scramble	0.420455	1.49546	1.28661	1.70432		V1	21083	0.761808	0.33518	0.580648	0.176198	0.761808
LM	upper_whisker	1		LM	scramble	0.454545	1.09261	0.888633	1.29659		V1	21084	0.337054	0.33518	0.580648	0.176198	0.761808
LM	mean	0.9243		LM	scramble	0.488636	0.860693	0.663827	1.05756		V1	21057	0.176198	0.33518	0.580648	0.176198	0.761808
LM	scatter_point	0.872807		LM	scramble	0.522727	0.767322	0.580214	0.954429		V1	21077	0.192075	0.33518	0.580648	0.176198	0.761808
LM	scatter_point	0.99696		LM	scramble	0.556818	0.709704	0.534148	0.88526
LM	scatter_point	1		LM	scramble	0.590909	0.621491	0.453514	0.789467
LM	scatter_point	0.981859		LM	scramble	0.625	0.480166	0.313125	0.647206
LM	scatter_point	1		LM	scramble	0.659091	0.333908	0.16619	0.501625
LM	scatter_point	0.929856		LM	scramble	0.693182	0.23214	0.0659957	0.398284
LM	scatter_point	0.910112		LM	scramble	0.727273	0.145189	-0.0211384	0.311516
LM	scatter_point	0.898704		LM	scramble	0.761364	0.077945	-0.0879656	0.243856
LM	scatter_point	0.629393		LM	scramble	0.795455	0.0510984	-0.11015	0.212347
LM	scatter_point	1		LM	texture	-0.193182	0.113382	0.0578591	0.168905
LM	scatter_point	0.947612		LM	texture	-0.159091	0.0818337	0.0366552	0.127012
RL	Q1	0.0487885		LM	texture	-0.125	0.0711428	0.0379635	0.104322
RL	Q3	0.269456		LM	texture	-0.0909091	0.00166116	-0.0177141	0.0210364
RL	lower_whisker	0		LM	texture	-0.0568182	-0.00695887	-0.0133767	-0.000541013
RL	upper_whisker	0.308442		LM	texture	-0.0227273	0.00529772	-0.0139188	0.0245143
RL	mean	0.175576		LM	texture	0.0113636	-0.0902322	-0.123004	-0.0574603
RL	scatter_point	0.151748		LM	texture	0.0454545	0.235935	0.179727	0.292143
RL	scatter_point	0.0540037		LM	texture	0.0795455	1.34187	1.24974	1.434
RL	scatter_point	0.17603		LM	texture	0.113636	2.37843	2.25723	2.49963
RL	scatter_point	0.308442		LM	texture	0.147727	2.6616	2.51061	2.81259
RL	scatter_point	0.0264256		LM	texture	0.181818	2.6677	2.48013	2.85526
RL	scatter_point	0.300598		LM	texture	0.215909	2.82618	2.60624	3.04611
RL	scatter_point	0.632153		LM	texture	0.25	3.02514	2.78119	3.26909
RL	scatter_point	0.0593156		LM	texture	0.284091	3.21647	2.95588	3.47706
RL	scatter_point	0		LM	texture	0.318182	3.31112	3.0438	3.57844
RL	scatter_point	0.04705		LM	texture	0.352273	3.095	2.81781	3.3722
AM	Q1	0		LM	texture	0.386364	2.6099	2.31307	2.90672
AM	Q3	0		LM	texture	0.420455	2.06662	1.75539	2.37786
AM	lower_whisker	0		LM	texture	0.454545	1.59703	1.28296	1.9111
AM	upper_whisker	0		LM	texture	0.488636	1.28415	0.978306	1.58999
AM	mean	0		LM	texture	0.522727	1.13236	0.846425	1.41828
AM	scatter_point	0		LM	texture	0.556818	1.05425	0.791092	1.31741
AM	scatter_point	0		LM	texture	0.590909	0.966859	0.717036	1.21668
AM	scatter_point	0		LM	texture	0.625	0.830877	0.586378	1.07538
AM	scatter_point	0		LM	texture	0.659091	0.675851	0.432788	0.918915
AM	scatter_point	0		LM	texture	0.693182	0.555416	0.314124	0.796708
AM	scatter_point	0		LM	texture	0.727273	0.458112	0.222016	0.694208
AM	scatter_point	0		LM	texture	0.761364	0.371882	0.142464	0.601301
AM	scatter_point	0		LM	texture	0.795455	0.315868	0.0920051	0.539731
AM	scatter_point	0		V1	scramble	-0.193182	0.081151	0.0262461	0.136056
AM	scatter_point	0		V1	scramble	-0.159091	0.0479483	0.00244685	0.0934498
PM	Q1	0		V1	scramble	-0.125	0.0519874	0.0182495	0.0857253
PM	Q3	0		V1	scramble	-0.0909091	0.0078934	-0.00983918	0.025626
PM	lower_whisker	0		V1	scramble	-0.0568182	-0.011102	-0.0166659	-0.00553813
PM	upper_whisker	0		V1	scramble	-0.0227273	0.0032086	-0.013629	0.0200462
PM	mean	0.0592621		V1	scramble	0.0113636	-0.0654596	-0.0980342	-0.0328851
PM	scatter_point	0		V1	scramble	0.0454545	0.155245	0.108464	0.202025
PM	scatter_point	0		V1	scramble	0.0795455	1.01536	0.952289	1.07844
PM	scatter_point	0.650127		V1	scramble	0.113636	1.88968	1.80352	1.97585
PM	scatter_point	0		V1	scramble	0.147727	2.14428	2.03169	2.25688
PM	scatter_point	0		V1	scramble	0.181818	2.11505	1.97881	2.25128
PM	scatter_point	0		V1	scramble	0.215909	2.22129	2.06128	2.3813
PM	scatter_point	0		V1	scramble	0.25	2.40811	2.22301	2.59322
PM	scatter_point	0.00175593		V1	scramble	0.284091	2.57191	2.36689	2.77693
PM	scatter_point	0		V1	scramble	0.318182	2.57637	2.36405	2.7887
PM	scatter_point	0		V1	scramble	0.352273	2.28086	2.06834	2.49337
PM	scatter_point	0		V1	scramble	0.386364	1.81078	1.59785	2.02371
				V1	scramble	0.420455	1.36411	1.15094	1.57729
				V1	scramble	0.454545	1.01039	0.798402	1.22238
				V1	scramble	0.488636	0.79052	0.58245	0.998591
				V1	scramble	0.522727	0.685255	0.485518	0.884993
				V1	scramble	0.556818	0.608327	0.418093	0.798561
				V1	scramble	0.590909	0.51328	0.328349	0.69821
				V1	scramble	0.625	0.391352	0.208187	0.574517
				V1	scramble	0.659091	0.268985	0.084173	0.453797
				V1	scramble	0.693182	0.181965	-0.00511645	0.369046
				V1	scramble	0.727273	0.109548	-0.0782085	0.297305
				V1	scramble	0.761364	0.0464412	-0.141699	0.234581
				V1	scramble	0.795455	0.0148481	-0.173021	0.202717
				V1	texture	-0.193182	0.0875551	0.0278004	0.14731
				V1	texture	-0.159091	0.056912	0.00666502	0.107159
				V1	texture	-0.125	0.0493829	0.0118562	0.0869095
				V1	texture	-0.0909091	0.00655173	-0.0136198	0.0267233
				V1	texture	-0.0568182	-0.0105695	-0.0165314	-0.0046076
				V1	texture	-0.0227273	0.0040178	-0.0149227	0.0229583
				V1	texture	0.0113636	-0.0580855	-0.0903731	-0.0257979
				V1	texture	0.0454545	0.139087	0.0902102	0.187964
				V1	texture	0.0795455	0.957766	0.877387	1.03815
				V1	texture	0.113636	1.85351	1.73876	1.96826
				V1	texture	0.147727	2.19739	2.05225	2.34254
				V1	texture	0.181818	2.2635	2.08917	2.43783
				V1	texture	0.215909	2.44667	2.24471	2.64864
				V1	texture	0.25	2.69324	2.46654	2.91993
				V1	texture	0.284091	2.90534	2.65911	3.15156
				V1	texture	0.318182	2.94846	2.69377	3.20315
				V1	texture	0.352273	2.66637	2.40662	2.92611
				V1	texture	0.386364	2.18904	1.91655	2.46153
				V1	texture	0.420455	1.72542	1.44061	2.01022
				V1	texture	0.454545	1.32638	1.04005	1.6127
				V1	texture	0.488636	1.04425	0.764964	1.32353
				V1	texture	0.522727	0.90099	0.635647	1.16633
				V1	texture	0.556818	0.813816	0.565934	1.0617
				V1	texture	0.590909	0.728772	0.491257	0.966288
				V1	texture	0.625	0.628368	0.393271	0.863465
				V1	texture	0.659091	0.507137	0.273182	0.741091
				V1	texture	0.693182	0.404433	0.172329	0.636537
				V1	texture	0.727273	0.3271	0.098203	0.555998
				V1	texture	0.761364	0.255875	0.0314456	0.480304
				V1	texture	0.795455	0.210664	-0.0102815	0.43161

## Sheet: fig3
3b							3c										3d					3e					3f									3g										3k
stim-type	family	x	mean_y	lower_ci	upper_ci		exp-type	brain_area	mouse_id	proportion	Q1	Q3	lower_whisker	upper_whisker	mean		family	bin_start	bin_end	num_cells		family	bin_start	bin_end	num_cells		family	brain-area	mouse-id	d-prime	Q1	Q3	lower_whisker	upper_whisker		ps_stat	component_number	cumulative_ev_value	graph_type	rotation	family	marker_style	dim1_value	dim2_value		brain_area	mouse_id	performance	plot_element_type
texture	scales	-0.169809	0.0465768	0.0186621	0.0744916		gratings	LM	21019	0.277778	0.220709	0.316303	0.1678	0.42	0.277086		scales	-1.20532	-0.855442	11		scales	-1.13985	-0.654111	11		honeycomb	LM	20111	0.226893	0.535289	0.745942	0.226893	0.955992		energy			scatter	0	scales	o	0.301328	-0.909821		b'V1'			Q1
texture	scales	-0.135847	0.0292434	0.0071518	0.0513349		gratings	LM	21042	0.250667	0.220709	0.316303	0.1678	0.42	0.277086		scales	-0.855442	-0.505565	41		scales	-0.654111	-0.168374	41		honeycomb	LM	20113	0.734364	0.535289	0.745942	0.226893	0.955992		energy			scatter	0	scales	o	0.547615	-1.34789		b'V1'			Q3
texture	scales	-0.101886	0.0224892	0.00378719	0.0411912		gratings	LM	21014	0.313559	0.220709	0.316303	0.1678	0.42	0.277086		scales	-0.505565	-0.155687	81		scales	-0.168374	0.317362	136		honeycomb	LM	20114	0.955992	0.535289	0.745942	0.226893	0.955992		energy			scatter	0	scales	o	0.716662	-1.95946		b'V1'			lower_whisker
texture	scales	-0.0679237	-0.0013002	-0.0146241	0.0120237		gratings	LM	21083	0.42	0.220709	0.316303	0.1678	0.42	0.277086		scales	-0.155687	0.19419	99		scales	0.317362	0.803099	119		honeycomb	LM	21001	0.55397	0.535289	0.745942	0.226893	0.955992		energy			scatter	0	scales	o	0.367955	-0.906874		b'V1'			upper_whisker
texture	scales	-0.0339619	0.00938002	-0.00517462	0.0239346		gratings	LM	21084	0.319048	0.220709	0.316303	0.1678	0.42	0.277086		scales	0.19419	0.544068	84		scales	0.803099	1.28884	54		honeycomb	LM	21019	0.562738	0.535289	0.745942	0.226893	0.955992		energy			scatter	0	scales	o	0.355234	-0.981004		b'LM'			Q1
texture	scales	0	-0.00807982	-0.0253985	0.0092389		gratings	LM	21077	0.190751	0.220709	0.316303	0.1678	0.42	0.277086		scales	0.544068	0.893945	38		scales	1.28884	1.77457	19		honeycomb	LM	21042	0.480479	0.535289	0.745942	0.226893	0.955992		energy			scatter	0	scales	o	0.535166	-2.03305		b'LM'			Q3
texture	scales	0.0339619	-0.0234584	-0.0459821	-0.000934676		gratings	LM	20114	0.1678	0.220709	0.316303	0.1678	0.42	0.277086		scales	0.893945	1.24382	11		scales	1.77457	2.26031	11		honeycomb	LM	21014	0.559755	0.535289	0.745942	0.226893	0.955992		energy			scatter	0	scales	o	0.613784	-1.015		b'LM'			lower_whisker
texture	scales	0.0679237	0.0168306	-0.00640472	0.0400659		gratings	V1	21019	0.252546	0.204124	0.307132	0.16777	0.349359	0.253745		scales	1.24382	1.5937	7		scales	2.26031	2.74605	5		honeycomb	LM	21083	0.749802	0.535289	0.745942	0.226893	0.955992		energy			scatter	0	scales	o	0.613844	-1.684		b'LM'			upper_whisker
texture	scales	0.101886	0.208802	0.180694	0.23691		gratings	V1	21042	0.16777	0.204124	0.307132	0.16777	0.349359	0.253745		scales	1.5937	1.94358	2		scales	2.74605	3.23178	1		honeycomb	LM	21084	0.529062	0.535289	0.745942	0.226893	0.955992		energy			scatter	0	scales	o	0.412015	-1.77224		b'V1'	b'20111'	5.67207	scatter_point
texture	scales	0.135847	0.381481	0.333265	0.429696		gratings	V1	21014	0.194514	0.204124	0.307132	0.16777	0.349359	0.253745		scales	1.94358	2.29346	1		scales	3.23178	3.71752	1		honeycomb	LM	21077	1.13493	0.535289	0.745942	0.226893	0.955992		energy			scatter	0	scales	o	0.499958	-1.20718		b'LM'	b'20111'	8.46987	scatter_point
texture	scales	0.169809	0.52153	0.455651	0.58741		gratings	V1	21084	0.325328	0.204124	0.307132	0.16777	0.349359	0.253745		rocks	-1.37643	-1.10621	2		rocks	-0.668901	-0.41787	9		honeycomb	V1	20111	0.306894	0.188758	0.444176	-0.0415267	0.731592		energy			scatter	0	scales	o	0.481577	-1.93735		b'LM'	b'20113'	9.96138	scatter_point
texture	scales	0.203771	0.597371	0.514251	0.680492		gratings	V1	21083	0.232955	0.204124	0.307132	0.16777	0.349359	0.253745		rocks	-1.10621	-0.835997	3		rocks	-0.41787	-0.166838	18		honeycomb	V1	20113	0.188373	0.188758	0.444176	-0.0415267	0.731592		energy			scatter	0	scales	o	0.420459	-1.36081		b'V1'	b'20113'	5.73824	scatter_point
texture	scales	0.237733	0.650124	0.568898	0.73135		gratings	V1	21077	0.349359	0.204124	0.307132	0.16777	0.349359	0.253745		rocks	-0.835997	-0.56578	14		rocks	-0.166838	0.0841927	55		honeycomb	V1	20114	-0.0276976	0.188758	0.444176	-0.0415267	0.731592		energy			scatter	0	scales	o	0.386342	-1.00381		b'V1'	b'20114'	3.43707	scatter_point
texture	scales	0.271695	0.691494	0.60885	0.774138		textures	LM	20114	0.60771	0.40581	0.672569	0.35	0.75448	0.552707		rocks	-0.56578	-0.295563	37		rocks	0.0841927	0.335224	74		honeycomb	V1	21001	0.291298	0.188758	0.444176	-0.0415267	0.731592		energy			scatter	0	scales	o	0.836477	-1.51472		b'LM'	b'20114'	11.9156	scatter_point
texture	scales	0.305657	0.736022	0.652953	0.819091		textures	LM	21019	0.75448	0.40581	0.672569	0.35	0.75448	0.552707		rocks	-0.295563	-0.0253451	90		rocks	0.335224	0.586255	92		honeycomb	V1	21019	0.477426	0.188758	0.444176	-0.0415267	0.731592		energy			scatter	0	scales	o	0.524346	-1.66361		b'LM'	b'21001'	6.39561	scatter_point
texture	scales	0.339619	0.737918	0.643712	0.832124		textures	LM	21042	0.397333	0.40581	0.672569	0.35	0.75448	0.552707		rocks	-0.0253451	0.244872	108		rocks	0.586255	0.837286	59		honeycomb	V1	21042	-0.0415267	0.188758	0.444176	-0.0415267	0.731592		energy			scatter	0	scales	o	0.688366	-2.14855		b'V1'	b'21001'	4.52884	scatter_point
texture	scales	0.37358	0.648505	0.557882	0.739129		textures	LM	21014	0.69774	0.40581	0.672569	0.35	0.75448	0.552707		rocks	0.244872	0.51509	84		rocks	0.837286	1.08832	50		honeycomb	V1	21014	0.189914	0.188758	0.444176	-0.0415267	0.731592		energy			scatter	0	scales	o	0.427067	-1.20062		b'V1'	b'21019'	4.81605	scatter_point
texture	scales	0.407542	0.574853	0.490555	0.659151		textures	LM	21083	0.35	0.40581	0.672569	0.35	0.75448	0.552707		rocks	0.51509	0.785307	33		rocks	1.08832	1.33935	22		honeycomb	V1	21083	0.722758	0.188758	0.444176	-0.0415267	0.731592		energy			scatter	0	scales	o	0.720307	-2.105		b'LM'	b'21019'	6.03508	scatter_point
texture	scales	0.441504	0.494479	0.420442	0.568517		textures	LM	21084	0.414286	0.40581	0.672569	0.35	0.75448	0.552707		rocks	0.785307	1.05552	2		rocks	1.33935	1.59038	12		honeycomb	V1	21084	0.344427	0.188758	0.444176	-0.0415267	0.731592		energy			scatter	0	scales	o	0.827761	-1.97714		b'V1'	b'21042'	4.35703	scatter_point
texture	scales	0.475466	0.431434	0.36227	0.500598		textures	LM	21077	0.647399	0.40581	0.672569	0.35	0.75448	0.552707		rocks	1.05552	1.32574	2		rocks	1.59038	1.84141	7		honeycomb	V1	21077	0.731592	0.188758	0.444176	-0.0415267	0.731592		energy			scatter	0	scales	o	0.442447	-1.8101		b'LM'	b'21042'	6.56682	scatter_point
texture	scales	0.509428	0.370568	0.304042	0.437093		textures	V1	21019	0.718941	0.603085	0.714393	0.593886	0.740385	0.610465		honeycomb	-1.86522	-1.53545	3		honeycomb	-3.26313	-2.64834	1		plants	LM	20111	0.482771	0.429019	0.705723	0.329854	0.759368		energy			scatter	0	rocks	o	-0.440458	0.459551		b'V1'	b'21014'	2.54099	scatter_point
texture	scales	0.54339	0.339477	0.276192	0.402761		textures	V1	21042	0.278146	0.603085	0.714393	0.593886	0.740385	0.610465		honeycomb	-1.53545	-1.20567	2		honeycomb	-2.64834	-2.03355	0		plants	LM	20113	0.734143	0.429019	0.705723	0.329854	0.759368		energy			scatter	0	rocks	o	-0.357237	0.661584		b'LM'	b'21014'	6.05603	scatter_point
texture	scales	0.577352	0.29579	0.23333	0.35825		textures	V1	21014	0.700748	0.603085	0.714393	0.593886	0.740385	0.610465		honeycomb	-1.20567	-0.875892	13		honeycomb	-2.03355	-1.41876	0		plants	LM	20114	0.639077	0.429019	0.705723	0.329854	0.759368		energy			scatter	0	rocks	o	-0.218984	0.603075		b'LM'	b'21083'	10.0287	scatter_point
texture	scales	0.611313	0.259884	0.201455	0.318312		textures	V1	21084	0.593886	0.603085	0.714393	0.593886	0.740385	0.610465		honeycomb	-0.875892	-0.546115	29		honeycomb	-1.41876	-0.803971	6		plants	LM	21001	0.550393	0.429019	0.705723	0.329854	0.759368		energy			scatter	0	rocks	o	-0.10172	0.232036		b'V1'	b'21084'	5.29677	scatter_point
texture	scales	0.645275	0.236517	0.183601	0.289433		textures	V1	21083	0.630682	0.603085	0.714393	0.593886	0.740385	0.610465		honeycomb	-0.546115	-0.216338	69		honeycomb	-0.803971	-0.189181	27		plants	LM	21019	0.415904	0.429019	0.705723	0.329854	0.759368		energy			scatter	0	rocks	o	-0.631576	0.639273		b'V1'	b'21083'	7.85235	scatter_point
texture	scales	0.679237	0.20583	0.154447	0.257212		textures	V1	21077	0.740385	0.603085	0.714393	0.593886	0.740385	0.610465		honeycomb	-0.216338	0.113439	111		honeycomb	-0.189181	0.425609	88		plants	LM	21042	0.329854	0.429019	0.705723	0.329854	0.759368		energy			scatter	0	rocks	o	-0.230516	0.259567		b'LM'	b'21084'	8.93066	scatter_point
texture	scales	0.713199	0.184143	0.137589	0.230696												honeycomb	0.113439	0.443216	89		honeycomb	0.425609	1.0404	137		plants	LM	21014	0.397655	0.429019	0.705723	0.329854	0.759368		energy			scatter	0	rocks	o	-0.0163339	0.214195		b'V1'	b'21077'	8.60222	scatter_point
texture	scales	0.747161	0.121892	0.0848548	0.158929												honeycomb	0.443216	0.772993	48		honeycomb	1.0404	1.65519	84		plants	LM	21083	0.727939	0.429019	0.705723	0.329854	0.759368		energy			scatter	0	rocks	o	-0.481495	0.174198		b'LM'	b'21077'	11.3317	scatter_point
texture	rocks	-0.169809	0.0178205	0.0019457	0.0336953												honeycomb	0.772993	1.10277	10		honeycomb	1.65519	2.26998	32		plants	LM	21084	0.468364	0.429019	0.705723	0.329854	0.759368		energy			scatter	0	rocks	o	0.0906883	-0.108833
texture	rocks	-0.135847	0.0163069	0.000687164	0.0319266												honeycomb	1.10277	1.43255	1		honeycomb	2.26998	2.88477	23		plants	LM	21077	0.759368	0.429019	0.705723	0.329854	0.759368		energy			scatter	0	rocks	o	-0.191357	0.48014
texture	rocks	-0.101886	0.0135277	-0.0052553	0.0323106												plants	-1.55916	-1.27092	1		plants	-1.16835	-0.836701	4		plants	V1	20111	0.37574	0.211871	0.390064	0.0311455	0.532775		energy			scatter	0	rocks	o	-0.633514	0.430602
texture	rocks	-0.0679237	0.00288047	-0.0113608	0.0171218												plants	-1.27092	-0.982676	4		plants	-0.836701	-0.505055	11		plants	V1	20113	0.329557	0.211871	0.390064	0.0311455	0.532775		energy			scatter	0	rocks	o	-0.582551	0.632018
texture	rocks	-0.0339619	0.00214991	-0.0113864	0.0156862												plants	-0.982676	-0.694434	13		plants	-0.505055	-0.173409	24		plants	V1	20114	0.0311455	0.211871	0.390064	0.0311455	0.532775		energy			scatter	0	rocks	o	-0.403524	0.278495
texture	rocks	0	-0.00503039	-0.0208775	0.0108167												plants	-0.694434	-0.406192	34		plants	-0.173409	0.158237	56		plants	V1	21001	0.461652	0.211871	0.390064	0.0311455	0.532775		energy			scatter	0	rocks	o	-0.415304	0.307229
texture	rocks	0.0339619	-0.0116242	-0.0272844	0.00403612												plants	-0.406192	-0.117951	81		plants	0.158237	0.489882	93		plants	V1	21019	0.390336	0.211871	0.390064	0.0311455	0.532775		energy			scatter	0	rocks	o	-0.00415073	0.0320493
texture	rocks	0.0679237	0.0340545	0.0174207	0.0506883												plants	-0.117951	0.170291	95		plants	0.489882	0.821528	93		plants	V1	21042	0.0737022	0.211871	0.390064	0.0311455	0.532775		energy			scatter	0	rocks	o	-0.265365	-0.253757
texture	rocks	0.101886	0.0984287	0.0762519	0.120605												plants	0.170291	0.458533	82		plants	0.821528	1.15317	60		plants	V1	21014	0.172642	0.211871	0.390064	0.0311455	0.532775		energy			scatter	0	rocks	o	-0.0989768	0.338101
texture	rocks	0.135847	0.192309	0.170412	0.214206												plants	0.458533	0.746774	44		plants	1.15317	1.48482	37		plants	V1	21083	0.532775	0.211871	0.390064	0.0311455	0.532775		energy			scatter	0	rocks	o	-0.372462	0.398367
texture	rocks	0.169809	0.21891	0.191847	0.245973												plants	0.746774	1.03502	19		plants	1.48482	1.81647	14		plants	V1	21084	0.389249	0.211871	0.390064	0.0311455	0.532775		energy			scatter	0	rocks	o	0.0401856	-0.343927
texture	rocks	0.203771	0.27113	0.235396	0.306864												plants	1.03502	1.32326	2		plants	1.81647	2.14811	6		plants	V1	21077	0.352898	0.211871	0.390064	0.0311455	0.532775		energy			scatter	0	rocks	o	-0.241157	0.0299545
texture	rocks	0.237733	0.296903	0.261723	0.332084																						rocks	LM	20111	0.445717	0.367273	0.577768	0.249931	0.769797		energy			scatter	0	honeycomb	o	2.33092	-0.483286
texture	rocks	0.271695	0.342365	0.303964	0.380766																						rocks	LM	20113	0.601333	0.367273	0.577768	0.249931	0.769797		energy			scatter	0	honeycomb	o	1.95418	0.181983
texture	rocks	0.305657	0.337137	0.293828	0.380446																						rocks	LM	20114	0.548454	0.367273	0.577768	0.249931	0.769797		energy			scatter	0	honeycomb	o	1.78591	0.278238
texture	rocks	0.339619	0.320989	0.280284	0.361693																						rocks	LM	21001	0.475509	0.367273	0.577768	0.249931	0.769797		energy			scatter	0	honeycomb	o	2.1681	-0.00565104
texture	rocks	0.37358	0.28371	0.240448	0.326971																						rocks	LM	21019	0.249931	0.367273	0.577768	0.249931	0.769797		energy			scatter	0	honeycomb	o	1.92268	0.237674
texture	rocks	0.407542	0.226802	0.185984	0.267619																						rocks	LM	21042	0.445947	0.367273	0.577768	0.249931	0.769797		energy			scatter	0	honeycomb	o	1.97543	0.637402
texture	rocks	0.441504	0.199991	0.16129	0.238692																						rocks	LM	21014	0.339656	0.367273	0.577768	0.249931	0.769797		energy			scatter	0	honeycomb	o	3.0581	-0.091826
texture	rocks	0.475466	0.169064	0.131958	0.206171																						rocks	LM	21083	0.769797	0.367273	0.577768	0.249931	0.769797		energy			scatter	0	honeycomb	o	2.51317	-0.563049
texture	rocks	0.509428	0.143241	0.107261	0.179221																						rocks	LM	21084	0.341126	0.367273	0.577768	0.249931	0.769797		energy			scatter	0	honeycomb	o	1.90509	-0.0467538
texture	rocks	0.54339	0.168514	0.134929	0.202099																						rocks	LM	21077	0.587539	0.367273	0.577768	0.249931	0.769797		energy			scatter	0	honeycomb	o	1.39742	0.471122
texture	rocks	0.577352	0.166301	0.133353	0.199249																						rocks	V1	20111	0.142192	0.108295	0.248272	0.0145045	0.319967		energy			scatter	0	honeycomb	o	2.15915	-0.586485
texture	rocks	0.611313	0.167772	0.127561	0.207982																						rocks	V1	20113	0.0969954	0.108295	0.248272	0.0145045	0.319967		energy			scatter	0	honeycomb	o	2.55079	-0.403483
texture	rocks	0.645275	0.154698	0.120847	0.18855																						rocks	V1	20114	0.0362866	0.108295	0.248272	0.0145045	0.319967		energy			scatter	0	honeycomb	o	1.77172	-0.0756626
texture	rocks	0.679237	0.142505	0.111664	0.173345																						rocks	V1	21001	0.251654	0.108295	0.248272	0.0145045	0.319967		energy			scatter	0	honeycomb	o	1.93922	0.814246
texture	rocks	0.713199	0.127522	0.0965598	0.158484																						rocks	V1	21019	0.243801	0.108295	0.248272	0.0145045	0.319967		energy			scatter	0	honeycomb	o	1.95317	-0.399639
texture	rocks	0.747161	0.134173	0.104408	0.163938																						rocks	V1	21042	0.0145045	0.108295	0.248272	0.0145045	0.319967		energy			scatter	0	honeycomb	o	1.81858	-0.0874602
texture	honeycomb	-0.169809	0.0488513	0.0314729	0.0662298																						rocks	V1	21014	0.145893	0.108295	0.248272	0.0145045	0.319967		energy			scatter	0	honeycomb	o	2.93962	-0.295679
texture	honeycomb	-0.135847	0.0423387	0.0277136	0.0569638																						rocks	V1	21083	0.319967	0.108295	0.248272	0.0145045	0.319967		energy			scatter	0	honeycomb	o	2.3561	-1.37576
texture	honeycomb	-0.101886	0.0279131	0.0153061	0.0405201																						rocks	V1	21084	0.217751	0.108295	0.248272	0.0145045	0.319967		energy			scatter	0	honeycomb	o	1.41805	0.342823
texture	honeycomb	-0.0679237	0.00659068	-0.00229214	0.0154735																						rocks	V1	21077	0.249762	0.108295	0.248272	0.0145045	0.319967		energy			scatter	0	honeycomb	o	2.41717	0.299055
texture	honeycomb	-0.0339619	-0.00131481	-0.00973782	0.00710821																						scales	LM	20111	0.343625	0.248221	0.570491	0.204295	0.692396		energy			scatter	0	plants	o	0.466054	1.34871
texture	honeycomb	0	-0.00527587	-0.013396	0.0028443																						scales	LM	20113	0.564514	0.248221	0.570491	0.204295	0.692396		energy			scatter	0	plants	o	0.537292	1.2725
texture	honeycomb	0.0339619	-0.00850866	-0.0226498	0.00563246																						scales	LM	20114	0.572484	0.248221	0.570491	0.204295	0.692396		energy			scatter	0	plants	o	0.691597	1.91769
texture	honeycomb	0.0679237	-0.00348366	-0.0219321	0.0149648																						scales	LM	21001	0.281224	0.248221	0.570491	0.204295	0.692396		energy			scatter	0	plants	o	0.864848	1.63626
texture	honeycomb	0.101886	0.101672	0.0678196	0.135524																						scales	LM	21019	0.23722	0.248221	0.570491	0.204295	0.692396		energy			scatter	0	plants	o	0.620045	1.70416
texture	honeycomb	0.135847	0.19904	0.152965	0.245114																						scales	LM	21042	0.516604	0.248221	0.570491	0.204295	0.692396		energy			scatter	0	plants	o	0.512059	2.85305
texture	honeycomb	0.169809	0.217946	0.163579	0.272313																						scales	LM	21014	0.219365	0.248221	0.570491	0.204295	0.692396		energy			scatter	0	plants	o	0.920825	1.61689
texture	honeycomb	0.203771	0.193234	0.137904	0.248563																						scales	LM	21083	0.611923	0.248221	0.570491	0.204295	0.692396		energy			scatter	0	plants	o	0.616064	2.55475
texture	honeycomb	0.237733	0.175312	0.1176	0.233024																						scales	LM	21084	0.692396	0.248221	0.570491	0.204295	0.692396		energy			scatter	0	plants	o	1.0291	1.34508
texture	honeycomb	0.271695	0.164677	0.105742	0.223613																						scales	LM	21077	0.204295	0.248221	0.570491	0.204295	0.692396		energy			scatter	0	plants	o	0.791746	1.83761
texture	honeycomb	0.305657	0.157584	0.0962166	0.218951																						scales	V1	20111	-0.0698431	-0.0588744	0.0662049	-0.193618	0.0973539		energy			scatter	0	plants	o	0.494607	1.6343
texture	honeycomb	0.339619	0.13835	0.0776734	0.199026																						scales	V1	20113	-0.0220921	-0.0588744	0.0662049	-0.193618	0.0973539		energy			scatter	0	plants	o	0.516013	1.70414
texture	honeycomb	0.37358	0.0962579	0.0436492	0.148867																						scales	V1	20114	0.0499206	-0.0588744	0.0662049	-0.193618	0.0973539		energy			scatter	0	plants	o	0.783078	2.07859
texture	honeycomb	0.407542	0.0709698	0.0211918	0.120748																						scales	V1	21001	0.0200221	-0.0588744	0.0662049	-0.193618	0.0973539		energy			scatter	0	plants	o	0.280364	1.69722
texture	honeycomb	0.441504	0.0318233	-0.0141759	0.0778224																						scales	V1	21019	0.0716331	-0.0588744	0.0662049	-0.193618	0.0973539		energy			scatter	0	plants	o	0.667638	2.08671
texture	honeycomb	0.475466	0.00705801	-0.0345564	0.0486725																						scales	V1	21042	0.0973539	-0.0588744	0.0662049	-0.193618	0.0973539		energy			scatter	0	plants	o	0.5349	1.51617
texture	honeycomb	0.509428	-0.000860357	-0.0432377	0.041517																						scales	V1	21014	-0.0259682	-0.0588744	0.0662049	-0.193618	0.0973539		energy			scatter	0	plants	o	0.824758	2.05545
texture	honeycomb	0.54339	0.00708111	-0.033415	0.0475772																						scales	V1	21083	-0.193618	-0.0588744	0.0662049	-0.193618	0.0973539		energy			scatter	0	plants	o	0.656087	1.68416
texture	honeycomb	0.577352	0.010266	-0.0285954	0.0491273																						scales	V1	21084	0.26735	-0.0588744	0.0662049	-0.193618	0.0973539		energy			scatter	0	plants	o	0.61957	1.26643
texture	honeycomb	0.611313	-0.0042051	-0.0407851	0.0323749																						scales	V1	21077	-0.0767554	-0.0588744	0.0662049	-0.193618	0.0973539		energy			scatter	0	plants	o	0.585315	1.38778
texture	honeycomb	0.645275	-0.0178076	-0.0529937	0.0173786																															energy			scatter	0	scales	s	-0.800914	-0.584547
texture	honeycomb	0.679237	-0.0347272	-0.0689217	-0.000532732																															energy			scatter	0	scales	s	-0.633036	-1.56965
texture	honeycomb	0.713199	-0.0577037	-0.0907307	-0.0246767																															energy			scatter	0	scales	s	-0.605618	-1.4901
texture	honeycomb	0.747161	-0.0704778	-0.102034	-0.0389219																															energy			scatter	0	scales	s	-0.551729	-1.33423
texture	plants	-0.169809	0.0542336	0.0392731	0.0691941																															energy			scatter	0	scales	s	-0.513085	-0.822962
texture	plants	-0.135847	0.0386848	0.0250399	0.0523296																															energy			scatter	0	scales	s	-0.63488	-1.08107
texture	plants	-0.101886	0.0256737	0.0131557	0.0381917																															energy			scatter	0	scales	s	-0.639762	-1.40987
texture	plants	-0.0679237	0.013294	0.00459121	0.0219967																															energy			scatter	0	scales	s	-0.772949	-0.943522
texture	plants	-0.0339619	-0.00131432	-0.00972058	0.00709194																															energy			scatter	0	scales	s	-0.637869	-1.35984
texture	plants	0	-0.0119796	-0.0190565	-0.0049028																															energy			scatter	0	scales	s	-0.641265	-0.640235
texture	plants	0.0339619	-0.0263658	-0.0379365	-0.014795																															energy			scatter	0	scales	s	-0.535985	-0.965069
texture	plants	0.0679237	-0.0205606	-0.0331263	-0.00799486																															energy			scatter	0	scales	s	-0.449381	-0.868667
texture	plants	0.101886	0.109136	0.0791875	0.139084																															energy			scatter	0	scales	s	-0.546882	-0.869481
texture	plants	0.135847	0.226601	0.175867	0.277336																															energy			scatter	0	scales	s	-0.459428	-1.23202
texture	plants	0.169809	0.282512	0.202192	0.362832																															energy			scatter	0	scales	s	-0.346934	-0.811385
texture	plants	0.203771	0.290216	0.199183	0.381249																															energy			scatter	0	scales	s	-0.541509	-0.781324
texture	plants	0.237733	0.300203	0.192322	0.408084																															energy			scatter	0	scales	s	-0.401248	-1.22501
texture	plants	0.271695	0.317976	0.198268	0.437684																															energy			scatter	0	scales	s	-0.68049	-0.983209
texture	plants	0.305657	0.309705	0.185907	0.433504																															energy			scatter	0	scales	s	-0.594722	-0.537201
texture	plants	0.339619	0.306669	0.187159	0.42618																															energy			scatter	0	scales	s	-0.574196	0.0400694
texture	plants	0.37358	0.253667	0.136487	0.370848																															energy			scatter	0	rocks	s	-0.65415	-0.158878
texture	plants	0.407542	0.206704	0.0994159	0.313993																															energy			scatter	0	rocks	s	-1.08774	0.674016
texture	plants	0.441504	0.168466	0.0650353	0.271898																															energy			scatter	0	rocks	s	-0.983818	-0.251598
texture	plants	0.475466	0.129015	0.0314093	0.22662																															energy			scatter	0	rocks	s	-0.990202	0.20445
texture	plants	0.509428	0.123954	0.0328285	0.215079																															energy			scatter	0	rocks	s	-1.0086	0.713644
texture	plants	0.54339	0.119066	0.0246338	0.213498																															energy			scatter	0	rocks	s	-1.10446	0.260285
texture	plants	0.577352	0.12486	0.0299291	0.219791																															energy			scatter	0	rocks	s	-0.795613	-0.0568994
texture	plants	0.611313	0.109353	0.0192112	0.199494																															energy			scatter	0	rocks	s	-0.996211	-0.126833
texture	plants	0.645275	0.0800328	-0.00397669	0.164042																															energy			scatter	0	rocks	s	-1.09311	0.399401
texture	plants	0.679237	0.068438	-0.0152856	0.152162																															energy			scatter	0	rocks	s	-0.976791	-0.0534145
texture	plants	0.713199	0.0412956	-0.0367888	0.11938																															energy			scatter	0	rocks	s	-0.817251	-0.214142
texture	plants	0.747161	0.0192815	-0.0541003	0.0926634																															energy			scatter	0	rocks	s	-0.883941	-0.0475969
scramble	scales	-0.169809	0.0177776	-0.00464416	0.0401994																															energy			scatter	0	rocks	s	-1.01139	0.184071
scramble	scales	-0.135847	0.0188675	-0.0082711	0.0460061																															energy			scatter	0	rocks	s	-1.00589	-0.538949
scramble	scales	-0.101886	0.0221096	-0.00329514	0.0475144																															energy			scatter	0	rocks	s	-0.798269	0.440282
scramble	scales	-0.0679237	0.0123066	-0.00433994	0.0289532																															energy			scatter	0	rocks	s	-0.978176	-0.330665
scramble	scales	-0.0339619	-0.0143545	-0.0342427	0.00553371																															energy			scatter	0	rocks	s	-0.782187	0.780708
scramble	scales	0	0.00204786	-0.017397	0.0214927																															energy			scatter	0	rocks	s	-1.08689	-0.102089
scramble	scales	0.0339619	0.0247163	-0.0018587	0.0512913																															energy			scatter	0	rocks	s	-1.00078	0.107196
scramble	scales	0.0679237	0.0170613	-0.00726233	0.0413849																															energy			scatter	0	rocks	s	-0.954377	0.126977
scramble	scales	0.101886	0.0145419	-0.012249	0.0413328																															energy			scatter	0	honeycomb	s	-0.578091	-0.350704
scramble	scales	0.135847	0.0545584	0.0239789	0.0851379																															energy			scatter	0	honeycomb	s	-0.663064	-5.84456e-06
scramble	scales	0.169809	0.0224563	-0.0030034	0.047916																															energy			scatter	0	honeycomb	s	-0.658958	0.863878
scramble	scales	0.203771	0.0617403	0.0330614	0.0904192																															energy			scatter	0	honeycomb	s	-0.529146	-0.629714
scramble	scales	0.237733	0.0570058	0.0297811	0.0842305																															energy			scatter	0	honeycomb	s	-0.431122	-0.52705
scramble	scales	0.271695	0.0586254	0.0161995	0.101051																															energy			scatter	0	honeycomb	s	-0.621672	-0.329096
scramble	scales	0.305657	0.0560989	0.0237276	0.0884703																															energy			scatter	0	honeycomb	s	-0.69354	0.104705
scramble	scales	0.339619	0.0483882	0.00965364	0.0871228																															energy			scatter	0	honeycomb	s	-0.541117	0.814624
scramble	scales	0.37358	0.0491264	0.0204501	0.0778027																															energy			scatter	0	honeycomb	s	-0.851561	-0.183513
scramble	scales	0.407542	0.0559884	0.0262122	0.0857646																															energy			scatter	0	honeycomb	s	-0.461163	-0.552144
scramble	scales	0.441504	0.0388552	0.00865792	0.0690526																															energy			scatter	0	honeycomb	s	-0.628405	-0.490882
scramble	scales	0.475466	0.0284677	9.47118e-05	0.0568407																															energy			scatter	0	honeycomb	s	-0.743041	0.0379799
scramble	scales	0.509428	0.0245038	-0.000875985	0.0498837																															energy			scatter	0	honeycomb	s	-0.668025	-0.575815
scramble	scales	0.54339	0.0177816	-0.00572426	0.0412875																															energy			scatter	0	honeycomb	s	-0.493176	0.125676
scramble	scales	0.577352	0.0391587	0.0126867	0.0656307																															energy			scatter	0	honeycomb	s	-0.615191	0.0310505
scramble	scales	0.611313	0.0418056	0.0185387	0.0650726																															energy			scatter	0	honeycomb	s	-0.387477	-0.191984
scramble	scales	0.645275	0.0248933	-0.00370356	0.0534902																															energy			scatter	0	honeycomb	s	-0.540861	0.368826
scramble	scales	0.679237	0.0352406	0.00761241	0.0628688																															energy			scatter	0	honeycomb	s	-0.510779	0.131834
scramble	scales	0.713199	0.0309549	0.00667162	0.0552381																															energy			scatter	0	honeycomb	s	-0.692676	-0.661171
scramble	scales	0.747161	0.0366315	0.0127109	0.0605521																															energy			scatter	0	honeycomb	s	-0.735104	-0.127399
scramble	rocks	-0.169809	0.0126584	-0.00874121	0.0340579																															energy			scatter	0	plants	s	-0.944733	-0.0334229
scramble	rocks	-0.135847	0.0119498	-0.00891418	0.0328137																															energy			scatter	0	plants	s	-0.912631	0.436879
scramble	rocks	-0.101886	0.0249962	0.0023663	0.047626																															energy			scatter	0	plants	s	-0.980907	1.2162
scramble	rocks	-0.0679237	-0.00133131	-0.0210224	0.0183598																															energy			scatter	0	plants	s	-1.0371	0.532672
scramble	rocks	-0.0339619	0.00300603	-0.0134899	0.019502																															energy			scatter	0	plants	s	-0.817566	0.443685
scramble	rocks	0	-0.00167472	-0.0202713	0.0169218																															energy			scatter	0	plants	s	-0.989933	0.932596
scramble	rocks	0.0339619	-0.00423876	-0.0312923	0.0228148																															energy			scatter	0	plants	s	-0.780734	0.0699341
scramble	rocks	0.0679237	-0.00838516	-0.035451	0.0186807																															energy			scatter	0	plants	s	-0.773275	0.448412
scramble	rocks	0.101886	-0.0109982	-0.0374286	0.0154322																															energy			scatter	0	plants	s	-0.901344	0.198166
scramble	rocks	0.135847	0.00940601	-0.0210072	0.0398192																															energy			scatter	0	plants	s	-0.83172	0.889103
scramble	rocks	0.169809	0.0347275	0.00650089	0.0629542																															energy			scatter	0	plants	s	-0.854107	0.375247
scramble	rocks	0.203771	0.0258324	-0.00299932	0.054664																															energy			scatter	0	plants	s	-0.672808	0.499766
scramble	rocks	0.237733	0.0439398	0.0193556	0.0685241																															energy			scatter	0	plants	s	-0.931805	-0.0657969
scramble	rocks	0.271695	0.0109308	-0.0148548	0.0367164																															energy			scatter	0	plants	s	-0.791986	1.16589
scramble	rocks	0.305657	0.0156749	-0.0098374	0.0411873																															energy			scatter	0	plants	s	-0.987898	1.0136
scramble	rocks	0.339619	0.0357257	0.00932556	0.0621257																															energy			scatter	0	plants	s	-0.8798	0.563484
scramble	rocks	0.37358	0.0246193	-0.00101964	0.0502581																															energy			scatter	0	plants	s	-0.823845	0.817728
scramble	rocks	0.407542	0.0126537	-0.0138837	0.039191																															energy			scatter	0	plants	s	-1.05422	0.560381
scramble	rocks	0.441504	0.0119097	-0.0128739	0.0366934																															energy			scatter	0	plants	s	-0.891046	0.239539
scramble	rocks	0.475466	0.0241163	0.00233567	0.045897																															energy			scatter	0	plants	s	-1.04401	0.318996
scramble	rocks	0.509428	0.00333422	-0.0241801	0.0308486																															energy			scatter	1	scales	o	0.30232	-0.907272
scramble	rocks	0.54339	0.00812344	-0.0200832	0.0363301																															energy			scatter	1	scales	o	0.548016	-1.34723
scramble	rocks	0.577352	0.0623361	0.0366096	0.0880627																															energy			scatter	1	scales	o	0.715068	-1.96152
scramble	rocks	0.611313	0.122213	0.0881211	0.156305																															energy			scatter	1	scales	o	0.367869	-0.904179
scramble	rocks	0.645275	0.132814	0.0836922	0.181937																															energy			scatter	1	scales	o	0.354891	-0.980363
scramble	rocks	0.679237	0.130529	0.0798564	0.181202																															energy			scatter	1	scales	o	0.534849	-2.03284
scramble	rocks	0.713199	0.104264	0.0585542	0.149974																															energy			scatter	1	scales	o	0.612413	-1.01692
scramble	rocks	0.747161	0.0893341	0.0482455	0.130423																															energy			scatter	1	scales	o	0.614408	-1.68168
scramble	honeycomb	-0.169809	0.047978	0.0332039	0.0627521																															energy			scatter	1	scales	o	0.413449	-1.77225
scramble	honeycomb	-0.135847	0.0330876	0.0176379	0.0485372																															energy			scatter	1	scales	o	0.500586	-1.2063
scramble	honeycomb	-0.101886	0.0292334	0.0196754	0.0387914																															energy			scatter	1	scales	o	0.480909	-1.93842
scramble	honeycomb	-0.0679237	0.00181174	-0.00740509	0.0110286																															energy			scatter	1	scales	o	0.421155	-1.35702
scramble	honeycomb	-0.0339619	0.0015488	-0.0074999	0.0105975																															energy			scatter	1	scales	o	0.385515	-1.00279
scramble	honeycomb	0	-0.00336054	-0.0115562	0.00483515																															energy			scatter	1	scales	o	0.836298	-1.51323
scramble	honeycomb	0.0339619	-0.0175301	-0.0301508	-0.00490943																															energy			scatter	1	scales	o	0.524593	-1.66313
scramble	honeycomb	0.0679237	0.00173205	-0.0138737	0.0173378																															energy			scatter	1	scales	o	0.688461	-2.15095
scramble	honeycomb	0.101886	0.160163	0.127369	0.192957																															energy			scatter	1	scales	o	0.427276	-1.1999
scramble	honeycomb	0.135847	0.395724	0.340666	0.450782																															energy			scatter	1	scales	o	0.720309	-2.10426
scramble	honeycomb	0.169809	0.53904	0.459506	0.618574																															energy			scatter	1	scales	o	0.826182	-1.97766
scramble	honeycomb	0.203771	0.639444	0.536524	0.742365																															energy			scatter	1	scales	o	0.442341	-1.80911
scramble	honeycomb	0.237733	0.754759	0.633251	0.876268																															energy			scatter	1	rocks	o	-0.440759	0.46055
scramble	honeycomb	0.271695	0.833194	0.702589	0.9638																															energy			scatter	1	rocks	o	-0.355588	0.661814
scramble	honeycomb	0.305657	0.874501	0.733078	1.01593																															energy			scatter	1	rocks	o	-0.218771	0.605903
scramble	honeycomb	0.339619	0.881983	0.734732	1.02923																															energy			scatter	1	rocks	o	-0.103006	0.231248
scramble	honeycomb	0.37358	0.809032	0.666071	0.951992																															energy			scatter	1	rocks	o	-0.631817	0.64112
scramble	honeycomb	0.407542	0.726077	0.586719	0.865435																															energy			scatter	1	rocks	o	-0.229789	0.260027
scramble	honeycomb	0.441504	0.64434	0.518758	0.769922																															energy			scatter	1	rocks	o	-0.0168393	0.214074
scramble	honeycomb	0.475466	0.573661	0.455009	0.692312																															energy			scatter	1	rocks	o	-0.481136	0.172228
scramble	honeycomb	0.509428	0.526708	0.40915	0.644266																															energy			scatter	1	rocks	o	0.0922332	-0.107613
scramble	honeycomb	0.54339	0.512492	0.398764	0.626221																															energy			scatter	1	rocks	o	-0.192439	0.478063
scramble	honeycomb	0.577352	0.48805	0.385011	0.59109																															energy			scatter	1	rocks	o	-0.632522	0.431066
scramble	honeycomb	0.611313	0.456484	0.356844	0.556125																															energy			scatter	1	rocks	o	-0.58333	0.630237
scramble	honeycomb	0.645275	0.408712	0.315704	0.501719																															energy			scatter	1	rocks	o	-0.404034	0.279543
scramble	honeycomb	0.679237	0.366168	0.276658	0.455678																															energy			scatter	1	rocks	o	-0.414173	0.306623
scramble	honeycomb	0.713199	0.324039	0.239672	0.408406																															energy			scatter	1	rocks	o	-0.00349451	0.0333226
scramble	honeycomb	0.747161	0.293112	0.210667	0.375557																															energy			scatter	1	rocks	o	-0.265591	-0.2543
scramble	plants	-0.169809	0.0452296	0.0297142	0.060745																															energy			scatter	1	rocks	o	-0.0983535	0.338546
scramble	plants	-0.135847	0.0343115	0.019248	0.0493751																															energy			scatter	1	rocks	o	-0.371984	0.401348
scramble	plants	-0.101886	0.0183482	0.00675685	0.0299396																															energy			scatter	1	rocks	o	0.0412051	-0.343028
scramble	plants	-0.0679237	0.0110868	0.00194088	0.0202327																															energy			scatter	1	rocks	o	-0.243036	0.0311068
scramble	plants	-0.0339619	-0.00406669	-0.0126209	0.00448748																															energy			scatter	1	honeycomb	o	2.33249	-0.490218
scramble	plants	0	-0.00702012	-0.0144359	0.000395668																															energy			scatter	1	honeycomb	o	1.95408	0.179305
scramble	plants	0.0339619	-0.0219058	-0.0336505	-0.0101611																															energy			scatter	1	honeycomb	o	1.78743	0.281348
scramble	plants	0.0679237	-0.00194623	-0.0210224	0.0171299																															energy			scatter	1	honeycomb	o	2.16884	-0.00148817
scramble	plants	0.101886	0.14869	0.114022	0.183357																															energy			scatter	1	honeycomb	o	1.92288	0.236732
scramble	plants	0.135847	0.325559	0.265621	0.385497																															energy			scatter	1	honeycomb	o	1.97678	0.634871
scramble	plants	0.169809	0.441413	0.362676	0.520151																															energy			scatter	1	honeycomb	o	3.05682	-0.0910119
scramble	plants	0.203771	0.522043	0.412421	0.631665																															energy			scatter	1	honeycomb	o	2.51372	-0.562229
scramble	plants	0.237733	0.592932	0.466173	0.719691																															energy			scatter	1	honeycomb	o	1.9043	-0.0490588
scramble	plants	0.271695	0.656006	0.514088	0.797924																															energy			scatter	1	honeycomb	o	1.39968	0.474347
scramble	plants	0.305657	0.678226	0.530674	0.825778																															energy			scatter	1	honeycomb	o	2.15741	-0.584829
scramble	plants	0.339619	0.681487	0.533791	0.829183																															energy			scatter	1	honeycomb	o	2.54914	-0.400173
scramble	plants	0.37358	0.620554	0.475674	0.765435																															energy			scatter	1	honeycomb	o	1.77515	-0.073198
scramble	plants	0.407542	0.553736	0.420486	0.686986																															energy			scatter	1	honeycomb	o	1.93817	0.814273
scramble	plants	0.441504	0.490273	0.365976	0.614569																															energy			scatter	1	honeycomb	o	1.95332	-0.399821
scramble	plants	0.475466	0.422241	0.30492	0.539562																															energy			scatter	1	honeycomb	o	1.82007	-0.086634
scramble	plants	0.509428	0.390217	0.282734	0.497699																															energy			scatter	1	honeycomb	o	2.94201	-0.29446
scramble	plants	0.54339	0.394724	0.290272	0.499176																															energy			scatter	1	honeycomb	o	2.35716	-1.38041
scramble	plants	0.577352	0.38054	0.27762	0.48346																															energy			scatter	1	honeycomb	o	1.41887	0.346034
scramble	plants	0.611313	0.354359	0.251156	0.457562																															energy			scatter	1	honeycomb	o	2.41883	0.301209
scramble	plants	0.645275	0.32435	0.232224	0.416476																															energy			scatter	1	plants	o	0.466892	1.34667
scramble	plants	0.679237	0.29159	0.201468	0.381712																															energy			scatter	1	plants	o	0.53748	1.26865
scramble	plants	0.713199	0.263519	0.176831	0.350206																															energy			scatter	1	plants	o	0.691257	1.91991
scramble	plants	0.747161	0.229036	0.151126	0.306946																															energy			scatter	1	plants	o	0.866672	1.64141
																																				energy			scatter	1	plants	o	0.618318	1.7008
																																				energy			scatter	1	plants	o	0.510974	2.84999
																																				energy			scatter	1	plants	o	0.919121	1.61543
																																				energy			scatter	1	plants	o	0.616236	2.55758
																																				energy			scatter	1	plants	o	1.02953	1.34681
																																				energy			scatter	1	plants	o	0.789961	1.83873
																																				energy			scatter	1	plants	o	0.492688	1.6314
																																				energy			scatter	1	plants	o	0.514836	1.70082
																																				energy			scatter	1	plants	o	0.784685	2.08066
																																				energy			scatter	1	plants	o	0.2788	1.69592
																																				energy			scatter	1	plants	o	0.668416	2.08994
																																				energy			scatter	1	plants	o	0.535098	1.51528
																																				energy			scatter	1	plants	o	0.825853	2.05924
																																				energy			scatter	1	plants	o	0.655981	1.68271
																																				energy			scatter	1	plants	o	0.620464	1.26234
																																				energy			scatter	1	plants	o	0.58383	1.38507
																																				energy			scatter	1	scales	s	-0.800038	-0.581065
																																				energy			scatter	1	scales	s	-0.633244	-1.57108
																																				energy			scatter	1	scales	s	-0.60464	-1.49207
																																				energy			scatter	1	scales	s	-0.551505	-1.33409
																																				energy			scatter	1	scales	s	-0.513336	-0.823192
																																				energy			scatter	1	scales	s	-0.635447	-1.08052
																																				energy			scatter	1	scales	s	-0.640795	-1.40984
																																				energy			scatter	1	scales	s	-0.77285	-0.942462
																																				energy			scatter	1	scales	s	-0.636226	-1.3607
																																				energy			scatter	1	scales	s	-0.641359	-0.638441
																																				energy			scatter	1	scales	s	-0.535923	-0.966721
																																				energy			scatter	1	scales	s	-0.450294	-0.868899
																																				energy			scatter	1	scales	s	-0.546132	-0.869045
																																				energy			scatter	1	scales	s	-0.459103	-1.23254
																																				energy			scatter	1	scales	s	-0.346373	-0.812714
																																				energy			scatter	1	scales	s	-0.540998	-0.779307
																																				energy			scatter	1	scales	s	-0.401379	-1.22511
																																				energy			scatter	1	scales	s	-0.679971	-0.982463
																																				energy			scatter	1	scales	s	-0.595288	-0.53796
																																				energy			scatter	1	scales	s	-0.574115	0.041471
																																				energy			scatter	1	rocks	s	-0.653919	-0.159092
																																				energy			scatter	1	rocks	s	-1.08804	0.675718
																																				energy			scatter	1	rocks	s	-0.984014	-0.252627
																																				energy			scatter	1	rocks	s	-0.991102	0.204192
																																				energy			scatter	1	rocks	s	-1.00951	0.711451
																																				energy			scatter	1	rocks	s	-1.10344	0.260482
																																				energy			scatter	1	rocks	s	-0.796467	-0.0558767
																																				energy			scatter	1	rocks	s	-0.9961	-0.125615
																																				energy			scatter	1	rocks	s	-1.09301	0.398328
																																				energy			scatter	1	rocks	s	-0.976951	-0.0525968
																																				energy			scatter	1	rocks	s	-0.816539	-0.213031
																																				energy			scatter	1	rocks	s	-0.885223	-0.0493048
																																				energy			scatter	1	rocks	s	-1.01258	0.185247
																																				energy			scatter	1	rocks	s	-1.00634	-0.540218
																																				energy			scatter	1	rocks	s	-0.798012	0.439785
																																				energy			scatter	1	rocks	s	-0.978104	-0.330006
																																				energy			scatter	1	rocks	s	-0.782558	0.783644
																																				energy			scatter	1	rocks	s	-1.08732	-0.10204
																																				energy			scatter	1	rocks	s	-1.00172	0.106938
																																				energy			scatter	1	rocks	s	-0.954834	0.125986
																																				energy			scatter	1	honeycomb	s	-0.577074	-0.351238
																																				energy			scatter	1	honeycomb	s	-0.663192	0.000290058
																																				energy			scatter	1	honeycomb	s	-0.658713	0.864473
																																				energy			scatter	1	honeycomb	s	-0.527457	-0.629167
																																				energy			scatter	1	honeycomb	s	-0.43109	-0.527664
																																				energy			scatter	1	honeycomb	s	-0.622713	-0.331537
																																				energy			scatter	1	honeycomb	s	-0.693455	0.103496
																																				energy			scatter	1	honeycomb	s	-0.541343	0.81464
																																				energy			scatter	1	honeycomb	s	-0.851043	-0.184305
																																				energy			scatter	1	honeycomb	s	-0.460997	-0.554548
																																				energy			scatter	1	honeycomb	s	-0.628548	-0.490413
																																				energy			scatter	1	honeycomb	s	-0.743027	0.0394878
																																				energy			scatter	1	honeycomb	s	-0.668773	-0.57671
																																				energy			scatter	1	honeycomb	s	-0.49295	0.127153
																																				energy			scatter	1	honeycomb	s	-0.6151	0.0308203
																																				energy			scatter	1	honeycomb	s	-0.387261	-0.19178
																																				energy			scatter	1	honeycomb	s	-0.540163	0.369245
																																				energy			scatter	1	honeycomb	s	-0.509926	0.130825
																																				energy			scatter	1	honeycomb	s	-0.692622	-0.661473
																																				energy			scatter	1	honeycomb	s	-0.734712	-0.124469
																																				energy			scatter	1	plants	s	-0.944922	-0.0346217
																																				energy			scatter	1	plants	s	-0.911634	0.438488
																																				energy			scatter	1	plants	s	-0.981126	1.21768
																																				energy			scatter	1	plants	s	-1.03672	0.532205
																																				energy			scatter	1	plants	s	-0.817382	0.445192
																																				energy			scatter	1	plants	s	-0.989073	0.933646
																																				energy			scatter	1	plants	s	-0.781144	0.069742
																																				energy			scatter	1	plants	s	-0.773478	0.44665
																																				energy			scatter	1	plants	s	-0.900574	0.196446
																																				energy			scatter	1	plants	s	-0.83229	0.88625
																																				energy			scatter	1	plants	s	-0.852585	0.374222
																																				energy			scatter	1	plants	s	-0.672658	0.500102
																																				energy			scatter	1	plants	s	-0.931538	-0.0649728
																																				energy			scatter	1	plants	s	-0.791403	1.16647
																																				energy			scatter	1	plants	s	-0.988355	1.01324
																																				energy			scatter	1	plants	s	-0.878981	0.561068
																																				energy			scatter	1	plants	s	-0.823525	0.817628
																																				energy			scatter	1	plants	s	-1.05427	0.558294
																																				energy			scatter	1	plants	s	-0.889359	0.237939
																																				energy			scatter	1	plants	s	-1.044	0.319857
																																				linear			scatter	0	scales	o	-0.939569	2.5873
																																				linear			scatter	0	scales	o	-1.66156	2.09316
																																				linear			scatter	0	scales	o	-1.41948	1.79006
																																				linear			scatter	0	scales	o	-1.29718	1.78545
																																				linear			scatter	0	scales	o	-1.49368	1.75162
																																				linear			scatter	0	scales	o	-2.04504	1.76212
																																				linear			scatter	0	scales	o	-0.316693	2.30082
																																				linear			scatter	0	scales	o	-1.15976	1.55975
																																				linear			scatter	0	scales	o	-0.290852	1.99228
																																				linear			scatter	0	scales	o	-1.40075	1.07126
																																				linear			scatter	0	scales	o	-0.738224	2.51638
																																				linear			scatter	0	scales	o	-1.16803	1.88455
																																				linear			scatter	0	scales	o	-0.829264	1.88234
																																				linear			scatter	0	scales	o	-1.74212	2.10485
																																				linear			scatter	0	scales	o	-1.35023	2.31004
																																				linear			scatter	0	scales	o	-1.98699	1.62647
																																				linear			scatter	0	scales	o	-1.25006	2.23842
																																				linear			scatter	0	scales	o	-1.53799	1.94924
																																				linear			scatter	0	scales	o	-1.54685	1.51552
																																				linear			scatter	0	scales	o	-2.14915	1.17341
																																				linear			scatter	0	rocks	o	0.64965	0.012852
																																				linear			scatter	0	rocks	o	1.66106	0.58357
																																				linear			scatter	0	rocks	o	1.58777	0.93103
																																				linear			scatter	0	rocks	o	0.70592	0.17853
																																				linear			scatter	0	rocks	o	0.763707	0.487779
																																				linear			scatter	0	rocks	o	1.26847	0.59596
																																				linear			scatter	0	rocks	o	-0.0441036	0.355039
																																				linear			scatter	0	rocks	o	0.99795	0.496467
																																				linear			scatter	0	rocks	o	-0.200604	0.0374508
																																				linear			scatter	0	rocks	o	1.37569	0.611344
																																				linear			scatter	0	rocks	o	1.17126	0.734402
																																				linear			scatter	0	rocks	o	1.7321	0.875577
																																				linear			scatter	0	rocks	o	1.64898	0.930379
																																				linear			scatter	0	rocks	o	1.38295	0.894619
																																				linear			scatter	0	rocks	o	0.41369	0.430525
																																				linear			scatter	0	rocks	o	0.0180331	0.00233344
																																				linear			scatter	0	rocks	o	1.39663	0.419861
																																				linear			scatter	0	rocks	o	1.90949	0.937179
																																				linear			scatter	0	rocks	o	0.752253	0.292389
																																				linear			scatter	0	rocks	o	0.475334	0.136951
																																				linear			scatter	0	honeycomb	o	0.520601	-1.34594
																																				linear			scatter	0	honeycomb	o	-1.2544	-2.22169
																																				linear			scatter	0	honeycomb	o	-0.845947	-1.49725
																																				linear			scatter	0	honeycomb	o	-0.566462	-1.62363
																																				linear			scatter	0	honeycomb	o	-0.394717	-1.50185
																																				linear			scatter	0	honeycomb	o	-1.78298	-2.01257
																																				linear			scatter	0	honeycomb	o	-0.0884134	-1.70476
																																				linear			scatter	0	honeycomb	o	-0.563612	-2.09295
																																				linear			scatter	0	honeycomb	o	0.176297	-1.22322
																																				linear			scatter	0	honeycomb	o	-0.832977	-1.42751
																																				linear			scatter	0	honeycomb	o	1.032	-1.00985
																																				linear			scatter	0	honeycomb	o	-0.161626	-1.53407
																																				linear			scatter	0	honeycomb	o	0.990904	-1.21188
																																				linear			scatter	0	honeycomb	o	-0.682124	-1.23205
																																				linear			scatter	0	honeycomb	o	-1.13104	-1.80559
																																				linear			scatter	0	honeycomb	o	-1.60358	-1.91414
																																				linear			scatter	0	honeycomb	o	-0.0564646	-1.83596
																																				linear			scatter	0	honeycomb	o	-0.945191	-1.40757
																																				linear			scatter	0	honeycomb	o	-0.0745935	-1.24748
																																				linear			scatter	0	honeycomb	o	0.468849	-1.82055
																																				linear			scatter	0	plants	o	1.57096	0.359337
																																				linear			scatter	0	plants	o	0.337991	-0.429795
																																				linear			scatter	0	plants	o	0.734852	-0.226195
																																				linear			scatter	0	plants	o	-0.747751	-1.12577
																																				linear			scatter	0	plants	o	0.0568573	-0.171283
																																				linear			scatter	0	plants	o	1.14718	0.0583796
																																				linear			scatter	0	plants	o	0.0830311	-0.213816
																																				linear			scatter	0	plants	o	0.797303	-0.295079
																																				linear			scatter	0	plants	o	0.463156	-0.856814
																																				linear			scatter	0	plants	o	0.90507	-0.357738
																																				linear			scatter	0	plants	o	0.790588	0.257474
																																				linear			scatter	0	plants	o	-0.0168328	-0.857737
																																				linear			scatter	0	plants	o	0.358691	-0.77843
																																				linear			scatter	0	plants	o	0.73013	0.534613
																																				linear			scatter	0	plants	o	-0.136396	-0.931476
																																				linear			scatter	0	plants	o	-0.625	-0.937846
																																				linear			scatter	0	plants	o	-0.117464	-0.767213
																																				linear			scatter	0	plants	o	0.751004	-0.441844
																																				linear			scatter	0	plants	o	1.2653	-0.537057
																																				linear			scatter	0	plants	o	1.59748	0.0849056
																																				linear			scatter	0	scales	s	0.10207	0.709971
																																				linear			scatter	0	scales	s	-0.38787	0.418917
																																				linear			scatter	0	scales	s	-0.947317	-0.04127
																																				linear			scatter	0	scales	s	-1.23981	-0.220873
																																				linear			scatter	0	scales	s	0.190233	0.457621
																																				linear			scatter	0	scales	s	-0.850805	-0.00139304
																																				linear			scatter	0	scales	s	-0.634891	0.0163681
																																				linear			scatter	0	scales	s	-2.02973	-0.75281
																																				linear			scatter	0	scales	s	-0.188716	0.268642
																																				linear			scatter	0	scales	s	-1.57878	-0.302262
																																				linear			scatter	0	scales	s	-1.31175	-0.0532534
																																				linear			scatter	0	scales	s	-0.0631467	0.250711
																																				linear			scatter	0	scales	s	-0.265377	0.34807
																																				linear			scatter	0	scales	s	-1.1203	-0.00965591
																																				linear			scatter	0	scales	s	-1.55338	-0.262717
																																				linear			scatter	0	scales	s	-1.08879	-0.370222
																																				linear			scatter	0	scales	s	-0.741729	-0.34711
																																				linear			scatter	0	scales	s	-1.45667	-0.121637
																																				linear			scatter	0	scales	s	-0.751939	0.218682
																																				linear			scatter	0	scales	s	-0.776515	0.10811
																																				linear			scatter	0	rocks	s	0.304931	0.0191361
																																				linear			scatter	0	rocks	s	1.42224	0.117443
																																				linear			scatter	0	rocks	s	0.500916	-0.334314
																																				linear			scatter	0	rocks	s	1.03565	0.476113
																																				linear			scatter	0	rocks	s	0.400073	0.264529
																																				linear			scatter	0	rocks	s	0.795192	0.768014
																																				linear			scatter	0	rocks	s	0.376896	-0.126468
																																				linear			scatter	0	rocks	s	1.57694	0.615956
																																				linear			scatter	0	rocks	s	-0.51468	-0.0489241
																																				linear			scatter	0	rocks	s	2.33936	0.824659
																																				linear			scatter	0	rocks	s	-0.427037	-0.402245
																																				linear			scatter	0	rocks	s	0.097189	0.0723239
																																				linear			scatter	0	rocks	s	1.67834	0.374644
																																				linear			scatter	0	rocks	s	0.915231	0.47009
																																				linear			scatter	0	rocks	s	2.12399	0.978164
																																				linear			scatter	0	rocks	s	0.247263	0.166313
																																				linear			scatter	0	rocks	s	0.465788	-0.156349
																																				linear			scatter	0	rocks	s	-0.0340023	0.123075
																																				linear			scatter	0	rocks	s	0.165778	0.397803
																																				linear			scatter	0	rocks	s	-0.0338538	-0.40547
																																				linear			scatter	0	honeycomb	s	-0.307574	-0.88213
																																				linear			scatter	0	honeycomb	s	-1.18094	-0.992825
																																				linear			scatter	0	honeycomb	s	0.0499639	-0.320767
																																				linear			scatter	0	honeycomb	s	2.97392e-05	-0.654882
																																				linear			scatter	0	honeycomb	s	-0.69404	-0.410207
																																				linear			scatter	0	honeycomb	s	-0.141714	-0.761062
																																				linear			scatter	0	honeycomb	s	-0.231726	-0.461062
																																				linear			scatter	0	honeycomb	s	0.984382	-0.564668
																																				linear			scatter	0	honeycomb	s	0.153318	-0.661025
																																				linear			scatter	0	honeycomb	s	-1.12766	-0.829602
																																				linear			scatter	0	honeycomb	s	-0.395071	-0.789006
																																				linear			scatter	0	honeycomb	s	-0.43294	-0.600042
																																				linear			scatter	0	honeycomb	s	0.348206	-0.649427
																																				linear			scatter	0	honeycomb	s	0.0867205	-0.309792
																																				linear			scatter	0	honeycomb	s	-0.606832	-0.43304
																																				linear			scatter	0	honeycomb	s	-0.909262	-1.08643
																																				linear			scatter	0	honeycomb	s	-0.264635	-0.934674
																																				linear			scatter	0	honeycomb	s	-0.0395575	-0.881885
																																				linear			scatter	0	honeycomb	s	0.248112	-0.559724
																																				linear			scatter	0	honeycomb	s	-0.357492	-0.804015
																																				linear			scatter	0	plants	s	-0.595365	-0.539006
																																				linear			scatter	0	plants	s	-0.61822	-0.646181
																																				linear			scatter	0	plants	s	0.284364	0.194048
																																				linear			scatter	0	plants	s	0.391991	-0.249737
																																				linear			scatter	0	plants	s	1.66422	0.265618
																																				linear			scatter	0	plants	s	1.32317	0.661793
																																				linear			scatter	0	plants	s	0.992116	0.133176
																																				linear			scatter	0	plants	s	0.488883	-0.111557
																																				linear			scatter	0	plants	s	1.51725	0.0941886
																																				linear			scatter	0	plants	s	0.985304	0.36769
																																				linear			scatter	0	plants	s	0.288874	-0.496098
																																				linear			scatter	0	plants	s	0.281987	-0.0296575
																																				linear			scatter	0	plants	s	-0.524654	-0.420265
																																				linear			scatter	0	plants	s	0.908541	0.50354
																																				linear			scatter	0	plants	s	0.0973079	-0.224401
																																				linear			scatter	0	plants	s	1.31769	0.176937
																																				linear			scatter	0	plants	s	1.63132	0.249123
																																				linear			scatter	0	plants	s	0.648371	0.117934
																																				linear			scatter	0	plants	s	0.795476	0.309678
																																				linear			scatter	0	plants	s	0.709613	0.189555
																																				linear			scatter	1	scales	o	-0.9388	2.58817
																																				linear			scatter	1	scales	o	-1.66234	2.0931
																																				linear			scatter	1	scales	o	-1.42013	1.78998
																																				linear			scatter	1	scales	o	-1.29727	1.78478
																																				linear			scatter	1	scales	o	-1.49362	1.75051
																																				linear			scatter	1	scales	o	-2.04481	1.76092
																																				linear			scatter	1	scales	o	-0.317312	2.29909
																																				linear			scatter	1	scales	o	-1.1588	1.56009
																																				linear			scatter	1	scales	o	-0.290582	1.99304
																																				linear			scatter	1	scales	o	-1.40157	1.07088
																																				linear			scatter	1	scales	o	-0.738431	2.51558
																																				linear			scatter	1	scales	o	-1.16879	1.88319
																																				linear			scatter	1	scales	o	-0.829773	1.88267
																																				linear			scatter	1	scales	o	-1.74255	2.10354
																																				linear			scatter	1	scales	o	-1.35055	2.30951
																																				linear			scatter	1	scales	o	-1.98642	1.62865
																																				linear			scatter	1	scales	o	-1.24927	2.23791
																																				linear			scatter	1	scales	o	-1.53857	1.95
																																				linear			scatter	1	scales	o	-1.54785	1.51514
																																				linear			scatter	1	scales	o	-2.14907	1.17332
																																				linear			scatter	1	rocks	o	0.649162	0.0127108
																																				linear			scatter	1	rocks	o	1.66113	0.582946
																																				linear			scatter	1	rocks	o	1.588	0.930558
																																				linear			scatter	1	rocks	o	0.706864	0.179155
																																				linear			scatter	1	rocks	o	0.764372	0.48683
																																				linear			scatter	1	rocks	o	1.26834	0.595562
																																				linear			scatter	1	rocks	o	-0.0444738	0.355981
																																				linear			scatter	1	rocks	o	0.997497	0.496073
																																				linear			scatter	1	rocks	o	-0.200899	0.0366704
																																				linear			scatter	1	rocks	o	1.37598	0.613464
																																				linear			scatter	1	rocks	o	1.17358	0.734802
																																				linear			scatter	1	rocks	o	1.73286	0.87699
																																				linear			scatter	1	rocks	o	1.65126	0.930144
																																				linear			scatter	1	rocks	o	1.38452	0.894801
																																				linear			scatter	1	rocks	o	0.413524	0.429252
																																				linear			scatter	1	rocks	o	0.019129	0.00308717
																																				linear			scatter	1	rocks	o	1.39702	0.420171
																																				linear			scatter	1	rocks	o	1.9091	0.937503
																																				linear			scatter	1	rocks	o	0.75326	0.293246
																																				linear			scatter	1	rocks	o	0.474807	0.136892
																																				linear			scatter	1	honeycomb	o	0.521096	-1.34459
																																				linear			scatter	1	honeycomb	o	-1.25463	-2.22001
																																				linear			scatter	1	honeycomb	o	-0.845712	-1.49598
																																				linear			scatter	1	honeycomb	o	-0.565729	-1.62529
																																				linear			scatter	1	honeycomb	o	-0.395648	-1.50137
																																				linear			scatter	1	honeycomb	o	-1.78449	-2.01457
																																				linear			scatter	1	honeycomb	o	-0.0890016	-1.70419
																																				linear			scatter	1	honeycomb	o	-0.563543	-2.09278
																																				linear			scatter	1	honeycomb	o	0.175097	-1.2241
																																				linear			scatter	1	honeycomb	o	-0.833552	-1.42752
																																				linear			scatter	1	honeycomb	o	1.03264	-1.0101
																																				linear			scatter	1	honeycomb	o	-0.161293	-1.53524
																																				linear			scatter	1	honeycomb	o	0.990972	-1.21089
																																				linear			scatter	1	honeycomb	o	-0.682209	-1.2308
																																				linear			scatter	1	honeycomb	o	-1.13108	-1.80727
																																				linear			scatter	1	honeycomb	o	-1.60498	-1.91395
																																				linear			scatter	1	honeycomb	o	-0.0569553	-1.83522
																																				linear			scatter	1	honeycomb	o	-0.944521	-1.40672
																																				linear			scatter	1	honeycomb	o	-0.0738537	-1.24743
																																				linear			scatter	1	honeycomb	o	0.467605	-1.82198
																																				linear			scatter	1	plants	o	1.57083	0.360841
																																				linear			scatter	1	plants	o	0.337495	-0.431255
																																				linear			scatter	1	plants	o	0.734958	-0.226623
																																				linear			scatter	1	plants	o	-0.750213	-1.12613
																																				linear			scatter	1	plants	o	0.0563748	-0.169454
																																				linear			scatter	1	plants	o	1.1475	0.0595491
																																				linear			scatter	1	plants	o	0.0836423	-0.212354
																																				linear			scatter	1	plants	o	0.797323	-0.295351
																																				linear			scatter	1	plants	o	0.463655	-0.857574
																																				linear			scatter	1	plants	o	0.905213	-0.357146
																																				linear			scatter	1	plants	o	0.79016	0.25518
																																				linear			scatter	1	plants	o	-0.0167655	-0.857104
																																				linear			scatter	1	plants	o	0.357405	-0.779768
																																				linear			scatter	1	plants	o	0.730345	0.535876
																																				linear			scatter	1	plants	o	-0.135151	-0.931696
																																				linear			scatter	1	plants	o	-0.624707	-0.937204
																																				linear			scatter	1	plants	o	-0.116593	-0.767736
																																				linear			scatter	1	plants	o	0.750918	-0.443648
																																				linear			scatter	1	plants	o	1.26456	-0.537217
																																				linear			scatter	1	plants	o	1.59724	0.0861058
																																				linear			scatter	1	scales	s	0.10329	0.70998
																																				linear			scatter	1	scales	s	-0.387503	0.419928
																																				linear			scatter	1	scales	s	-0.9483	-0.0407701
																																				linear			scatter	1	scales	s	-1.24082	-0.221835
																																				linear			scatter	1	scales	s	0.191034	0.459504
																																				linear			scatter	1	scales	s	-0.850671	0.00118791
																																				linear			scatter	1	scales	s	-0.634901	0.0169112
																																				linear			scatter	1	scales	s	-2.03071	-0.752395
																																				linear			scatter	1	scales	s	-0.187802	0.269027
																																				linear			scatter	1	scales	s	-1.5805	-0.302191
																																				linear			scatter	1	scales	s	-1.31151	-0.0528372
																																				linear			scatter	1	scales	s	-0.0642746	0.250076
																																				linear			scatter	1	scales	s	-0.264639	0.346902
																																				linear			scatter	1	scales	s	-1.12335	-0.00919073
																																				linear			scatter	1	scales	s	-1.5536	-0.262934
																																				linear			scatter	1	scales	s	-1.0877	-0.368181
																																				linear			scatter	1	scales	s	-0.741381	-0.347081
																																				linear			scatter	1	scales	s	-1.45792	-0.122437
																																				linear			scatter	1	scales	s	-0.751783	0.217424
																																				linear			scatter	1	scales	s	-0.775672	0.110176
																																				linear			scatter	1	rocks	s	0.303455	0.018412
																																				linear			scatter	1	rocks	s	1.42224	0.116897
																																				linear			scatter	1	rocks	s	0.500156	-0.336322
																																				linear			scatter	1	rocks	s	1.03433	0.475936
																																				linear			scatter	1	rocks	s	0.399488	0.263322
																																				linear			scatter	1	rocks	s	0.794886	0.768546
																																				linear			scatter	1	rocks	s	0.377329	-0.125934
																																				linear			scatter	1	rocks	s	1.57673	0.616689
																																				linear			scatter	1	rocks	s	-0.515012	-0.0491434
																																				linear			scatter	1	rocks	s	2.34137	0.824249
																																				linear			scatter	1	rocks	s	-0.427211	-0.401765
																																				linear			scatter	1	rocks	s	0.0979948	0.0724118
																																				linear			scatter	1	rocks	s	1.67797	0.373043
																																				linear			scatter	1	rocks	s	0.915612	0.471506
																																				linear			scatter	1	rocks	s	2.1235	0.976442
																																				linear			scatter	1	rocks	s	0.248427	0.165715
																																				linear			scatter	1	rocks	s	0.463554	-0.156913
																																				linear			scatter	1	rocks	s	-0.0331742	0.12414
																																				linear			scatter	1	rocks	s	0.16672	0.399831
																																				linear			scatter	1	rocks	s	-0.034916	-0.40551
																																				linear			scatter	1	honeycomb	s	-0.306137	-0.881715
																																				linear			scatter	1	honeycomb	s	-1.18116	-0.992012
																																				linear			scatter	1	honeycomb	s	0.0505658	-0.319753
																																				linear			scatter	1	honeycomb	s	0.0012426	-0.655236
																																				linear			scatter	1	honeycomb	s	-0.694104	-0.411383
																																				linear			scatter	1	honeycomb	s	-0.143321	-0.762019
																																				linear			scatter	1	honeycomb	s	-0.231283	-0.461492
																																				linear			scatter	1	honeycomb	s	0.984394	-0.565738
																																				linear			scatter	1	honeycomb	s	0.153044	-0.660248
																																				linear			scatter	1	honeycomb	s	-1.12781	-0.831061
																																				linear			scatter	1	honeycomb	s	-0.396054	-0.789204
																																				linear			scatter	1	honeycomb	s	-0.433752	-0.599459
																																				linear			scatter	1	honeycomb	s	0.348452	-0.651929
																																				linear			scatter	1	honeycomb	s	0.0866735	-0.310467
																																				linear			scatter	1	honeycomb	s	-0.607456	-0.434005
																																				linear			scatter	1	honeycomb	s	-0.909138	-1.08838
																																				linear			scatter	1	honeycomb	s	-0.263821	-0.935348
																																				linear			scatter	1	honeycomb	s	-0.0396218	-0.879926
																																				linear			scatter	1	honeycomb	s	0.248117	-0.560422
																																				linear			scatter	1	honeycomb	s	-0.356798	-0.805013
																																				linear			scatter	1	plants	s	-0.59674	-0.537355
																																				linear			scatter	1	plants	s	-0.618551	-0.647286
																																				linear			scatter	1	plants	s	0.284149	0.193477
																																				linear			scatter	1	plants	s	0.392449	-0.248866
																																				linear			scatter	1	plants	s	1.66452	0.265963
																																				linear			scatter	1	plants	s	1.32307	0.661549
																																				linear			scatter	1	plants	s	0.991428	0.133102
																																				linear			scatter	1	plants	s	0.489137	-0.112686
																																				linear			scatter	1	plants	s	1.5165	0.0924106
																																				linear			scatter	1	plants	s	0.983026	0.369697
																																				linear			scatter	1	plants	s	0.289235	-0.494507
																																				linear			scatter	1	plants	s	0.282145	-0.0320632
																																				linear			scatter	1	plants	s	-0.523981	-0.419835
																																				linear			scatter	1	plants	s	0.908019	0.502011
																																				linear			scatter	1	plants	s	0.0981532	-0.22308
																																				linear			scatter	1	plants	s	1.31807	0.17663
																																				linear			scatter	1	plants	s	1.6308	0.248628
																																				linear			scatter	1	plants	s	0.648495	0.117822
																																				linear			scatter	1	plants	s	0.795965	0.308984
																																				linear			scatter	1	plants	s	0.710458	0.18932
																																				spectral			scatter	0	scales	o	-0.397674	2.04649
																																				spectral			scatter	0	scales	o	0.260665	1.96179
																																				spectral			scatter	0	scales	o	0.393283	1.7148
																																				spectral			scatter	0	scales	o	-0.172514	1.5573
																																				spectral			scatter	0	scales	o	-0.0886851	1.7361
																																				spectral			scatter	0	scales	o	0.39922	2.02563
																																				spectral			scatter	0	scales	o	0.0779129	1.5879
																																				spectral			scatter	0	scales	o	-0.0427435	1.20271
																																				spectral			scatter	0	scales	o	-0.165138	1.7187
																																				spectral			scatter	0	scales	o	0.205371	0.935351
																																				spectral			scatter	0	scales	o	-0.336069	1.95575
																																				spectral			scatter	0	scales	o	0.0727149	1.59858
																																				spectral			scatter	0	scales	o	0.0942797	1.61773
																																				spectral			scatter	0	scales	o	0.483133	2.29786
																																				spectral			scatter	0	scales	o	-0.209963	2.07317
																																				spectral			scatter	0	scales	o	0.522783	1.87458
																																				spectral			scatter	0	scales	o	0.502377	1.97915
																																				spectral			scatter	0	scales	o	0.613761	1.95822
																																				spectral			scatter	0	scales	o	0.563233	1.77583
																																				spectral			scatter	0	scales	o	0.79891	1.91953
																																				spectral			scatter	0	rocks	o	-1.08597	-0.13315
																																				spectral			scatter	0	rocks	o	-1.67803	-0.537315
																																				spectral			scatter	0	rocks	o	-1.40144	0.127086
																																				spectral			scatter	0	rocks	o	-0.921701	-0.315552
																																				spectral			scatter	0	rocks	o	-1.70629	-0.104608
																																				spectral			scatter	0	rocks	o	-1.40313	-0.242959
																																				spectral			scatter	0	rocks	o	-0.809825	0.399023
																																				spectral			scatter	0	rocks	o	-1.5927	-0.163452
																																				spectral			scatter	0	rocks	o	-0.719005	0.115519
																																				spectral			scatter	0	rocks	o	-1.51273	-0.635749
																																				spectral			scatter	0	rocks	o	-1.75857	0.209191
																																				spectral			scatter	0	rocks	o	-1.86746	-0.161029
																																				spectral			scatter	0	rocks	o	-1.48307	-0.0174578
																																				spectral			scatter	0	rocks	o	-1.52554	-0.0250045
																																				spectral			scatter	0	rocks	o	-0.849633	0.425487
																																				spectral			scatter	0	rocks	o	-1.13599	-0.0493457
																																				spectral			scatter	0	rocks	o	-1.55125	-0.683502
																																				spectral			scatter	0	rocks	o	-1.7141	-0.10514
																																				spectral			scatter	0	rocks	o	-0.649398	-0.19487
																																				spectral			scatter	0	rocks	o	-0.823631	0.318895
																																				spectral			scatter	0	honeycomb	o	0.292938	-0.417196
																																				spectral			scatter	0	honeycomb	o	0.0613233	-0.46294
																																				spectral			scatter	0	honeycomb	o	-0.668159	-0.505144
																																				spectral			scatter	0	honeycomb	o	0.15891	-0.953091
																																				spectral			scatter	0	honeycomb	o	-0.154489	-0.260576
																																				spectral			scatter	0	honeycomb	o	-0.28732	-0.755339
																																				spectral			scatter	0	honeycomb	o	0.373512	-0.631167
																																				spectral			scatter	0	honeycomb	o	0.248996	-0.654158
																																				spectral			scatter	0	honeycomb	o	-0.0927587	-0.344476
																																				spectral			scatter	0	honeycomb	o	-0.3887	-0.0895489
																																				spectral			scatter	0	honeycomb	o	0.509947	-0.216088
																																				spectral			scatter	0	honeycomb	o	0.428989	-0.353055
																																				spectral			scatter	0	honeycomb	o	-0.40337	-0.791121
																																				spectral			scatter	0	honeycomb	o	0.0328245	-0.697129
																																				spectral			scatter	0	honeycomb	o	0.442382	-0.663771
																																				spectral			scatter	0	honeycomb	o	0.00044856	-0.137383
																																				spectral			scatter	0	honeycomb	o	0.645537	-0.583338
																																				spectral			scatter	0	honeycomb	o	0.410041	-0.182949
																																				spectral			scatter	0	honeycomb	o	-0.63004	-0.229859
																																				spectral			scatter	0	honeycomb	o	0.383572	-0.768604
																																				spectral			scatter	0	plants	o	-1.49635	-0.254466
																																				spectral			scatter	0	plants	o	-1.43881	0.113041
																																				spectral			scatter	0	plants	o	-1.50109	0.102394
																																				spectral			scatter	0	plants	o	-0.662158	0.245002
																																				spectral			scatter	0	plants	o	-1.64077	0.0551205
																																				spectral			scatter	0	plants	o	-1.37311	-0.0806486
																																				spectral			scatter	0	plants	o	-1.09916	0.534291
																																				spectral			scatter	0	plants	o	-1.50797	-0.50673
																																				spectral			scatter	0	plants	o	-1.14235	-0.194391
																																				spectral			scatter	0	plants	o	-1.57811	0.108928
																																				spectral			scatter	0	plants	o	-1.68529	0.227493
																																				spectral			scatter	0	plants	o	-1.30859	0.102738
																																				spectral			scatter	0	plants	o	-1.00912	-0.125342
																																				spectral			scatter	0	plants	o	-1.57182	0.495736
																																				spectral			scatter	0	plants	o	-0.902228	-0.0813158
																																				spectral			scatter	0	plants	o	-1.17455	0.0835907
																																				spectral			scatter	0	plants	o	-1.39553	0.0813766
																																				spectral			scatter	0	plants	o	-0.9981	0.0394974
																																				spectral			scatter	0	plants	o	-1.21496	-0.00211769
																																				spectral			scatter	0	plants	o	-1.53704	-0.0177891
																																				spectral			scatter	0	scales	s	0.656495	1.14227
																																				spectral			scatter	0	scales	s	0.81716	1.24282
																																				spectral			scatter	0	scales	s	1.08823	1.27569
																																				spectral			scatter	0	scales	s	1.0847	1.44127
																																				spectral			scatter	0	scales	s	1.08882	1.0153
																																				spectral			scatter	0	scales	s	1.08059	1.43467
																																				spectral			scatter	0	scales	s	0.931116	1.51861
																																				spectral			scatter	0	scales	s	1.09457	1.29082
																																				spectral			scatter	0	scales	s	1.05498	1.22956
																																				spectral			scatter	0	scales	s	1.09437	1.37731
																																				spectral			scatter	0	scales	s	1.1761	1.49193
																																				spectral			scatter	0	scales	s	1.06848	1.16102
																																				spectral			scatter	0	scales	s	0.748313	1.26833
																																				spectral			scatter	0	scales	s	1.05389	1.57058
																																				spectral			scatter	0	scales	s	1.07491	1.20307
																																				spectral			scatter	0	scales	s	1.33724	1.28952
																																				spectral			scatter	0	scales	s	1.47049	1.19582
																																				spectral			scatter	0	scales	s	0.908899	1.30614
																																				spectral			scatter	0	scales	s	0.994998	1.32546
																																				spectral			scatter	0	scales	s	1.25951	1.1102
																																				spectral			scatter	0	rocks	s	-0.147249	-0.483721
																																				spectral			scatter	0	rocks	s	-0.60849	-1.16274
																																				spectral			scatter	0	rocks	s	-0.354434	-0.765471
																																				spectral			scatter	0	rocks	s	-0.632601	-0.491511
																																				spectral			scatter	0	rocks	s	-0.467854	-0.59961
																																				spectral			scatter	0	rocks	s	-0.634396	-0.444383
																																				spectral			scatter	0	rocks	s	-0.144115	-0.605073
																																				spectral			scatter	0	rocks	s	-0.488296	-0.537675
																																				spectral			scatter	0	rocks	s	-0.347638	-0.144737
																																				spectral			scatter	0	rocks	s	-0.793279	-0.735949
																																				spectral			scatter	0	rocks	s	-0.166721	-0.608085
																																				spectral			scatter	0	rocks	s	-0.0854978	-0.127764
																																				spectral			scatter	0	rocks	s	-0.709679	-1.11131
																																				spectral			scatter	0	rocks	s	-0.575172	-0.386028
																																				spectral			scatter	0	rocks	s	-0.43413	-0.494348
																																				spectral			scatter	0	rocks	s	-0.354741	-0.00844826
																																				spectral			scatter	0	rocks	s	-0.218713	-0.925871
																																				spectral			scatter	0	rocks	s	-0.286653	-0.342716
																																				spectral			scatter	0	rocks	s	-0.165152	-0.300415
																																				spectral			scatter	0	rocks	s	0.024916	-0.400947
																																				spectral			scatter	0	honeycomb	s	1.56101	-1.18449
																																				spectral			scatter	0	honeycomb	s	1.73841	-1.01432
																																				spectral			scatter	0	honeycomb	s	1.42749	-1.45556
																																				spectral			scatter	0	honeycomb	s	1.74486	-1.22917
																																				spectral			scatter	0	honeycomb	s	1.68703	-0.719429
																																				spectral			scatter	0	honeycomb	s	1.7018	-1.27371
																																				spectral			scatter	0	honeycomb	s	1.36444	-1.30743
																																				spectral			scatter	0	honeycomb	s	1.56774	-1.45696
																																				spectral			scatter	0	honeycomb	s	1.15801	-1.63894
																																				spectral			scatter	0	honeycomb	s	1.85745	-0.83394
																																				spectral			scatter	0	honeycomb	s	1.78059	-1.13266
																																				spectral			scatter	0	honeycomb	s	1.51697	-1.37604
																																				spectral			scatter	0	honeycomb	s	1.51068	-1.60474
																																				spectral			scatter	0	honeycomb	s	1.67367	-1.05689
																																				spectral			scatter	0	honeycomb	s	1.48242	-1.02769
																																				spectral			scatter	0	honeycomb	s	2.12335	-0.833984
																																				spectral			scatter	0	honeycomb	s	1.77585	-1.53976
																																				spectral			scatter	0	honeycomb	s	1.59138	-1.33158
																																				spectral			scatter	0	honeycomb	s	1.59115	-1.00315
																																				spectral			scatter	0	honeycomb	s	1.63996	-1.24694
																																				spectral			scatter	0	plants	s	0.259693	-0.840864
																																				spectral			scatter	0	plants	s	0.319964	-0.780465
																																				spectral			scatter	0	plants	s	0.0568818	-0.490966
																																				spectral			scatter	0	plants	s	0.103258	-0.835114
																																				spectral			scatter	0	plants	s	-0.131641	-1.32095
																																				spectral			scatter	0	plants	s	-0.0741069	-0.893997
																																				spectral			scatter	0	plants	s	-0.0326235	-1.10049
																																				spectral			scatter	0	plants	s	0.0906856	-0.841599
																																				spectral			scatter	0	plants	s	-0.143462	-1.18627
																																				spectral			scatter	0	plants	s	0.0960875	-0.882254
																																				spectral			scatter	0	plants	s	0.278079	-0.996094
																																				spectral			scatter	0	plants	s	0.348042	-0.881718
																																				spectral			scatter	0	plants	s	0.338003	-0.315412
																																				spectral			scatter	0	plants	s	0.0550309	-0.54663
																																				spectral			scatter	0	plants	s	-0.121227	-0.748997
																																				spectral			scatter	0	plants	s	0.0848323	-0.796825
																																				spectral			scatter	0	plants	s	0.168801	-0.888594
																																				spectral			scatter	0	plants	s	-0.104787	-0.464691
																																				spectral			scatter	0	plants	s	0.0851261	-0.416185
																																				spectral			scatter	0	plants	s	-0.181058	-0.704246
																																				spectral			scatter	1	scales	o	-0.397672	2.04825
																																				spectral			scatter	1	scales	o	0.261164	1.95991
																																				spectral			scatter	1	scales	o	0.393506	1.71391
																																				spectral			scatter	1	scales	o	-0.172632	1.55724
																																				spectral			scatter	1	scales	o	-0.089114	1.73355
																																				spectral			scatter	1	scales	o	0.399652	2.02488
																																				spectral			scatter	1	scales	o	0.0766763	1.58926
																																				spectral			scatter	1	scales	o	-0.0428597	1.20205
																																				spectral			scatter	1	scales	o	-0.165369	1.7195
																																				spectral			scatter	1	scales	o	0.206784	0.933226
																																				spectral			scatter	1	scales	o	-0.336337	1.95608
																																				spectral			scatter	1	scales	o	0.0740409	1.59795
																																				spectral			scatter	1	scales	o	0.0932124	1.62001
																																				spectral			scatter	1	scales	o	0.481954	2.29614
																																				spectral			scatter	1	scales	o	-0.210137	2.07295
																																				spectral			scatter	1	scales	o	0.523328	1.87535
																																				spectral			scatter	1	scales	o	0.503538	1.97894
																																				spectral			scatter	1	scales	o	0.616083	1.95672
																																				spectral			scatter	1	scales	o	0.563401	1.77522
																																				spectral			scatter	1	scales	o	0.800284	1.91882
																																				spectral			scatter	1	rocks	o	-1.08547	-0.13079
																																				spectral			scatter	1	rocks	o	-1.67853	-0.535271
																																				spectral			scatter	1	rocks	o	-1.40108	0.129243
																																				spectral			scatter	1	rocks	o	-0.920732	-0.316778
																																				spectral			scatter	1	rocks	o	-1.7056	-0.103787
																																				spectral			scatter	1	rocks	o	-1.40102	-0.242866
																																				spectral			scatter	1	rocks	o	-0.811369	0.399185
																																				spectral			scatter	1	rocks	o	-1.59285	-0.162433
																																				spectral			scatter	1	rocks	o	-0.720167	0.115669
																																				spectral			scatter	1	rocks	o	-1.51177	-0.637023
																																				spectral			scatter	1	rocks	o	-1.75921	0.20963
																																				spectral			scatter	1	rocks	o	-1.86729	-0.16004
																																				spectral			scatter	1	rocks	o	-1.48604	-0.0169545
																																				spectral			scatter	1	rocks	o	-1.52483	-0.0250047
																																				spectral			scatter	1	rocks	o	-0.84746	0.424774
																																				spectral			scatter	1	rocks	o	-1.13544	-0.0491933
																																				spectral			scatter	1	rocks	o	-1.5485	-0.687004
																																				spectral			scatter	1	rocks	o	-1.71635	-0.102193
																																				spectral			scatter	1	rocks	o	-0.651298	-0.193516
																																				spectral			scatter	1	rocks	o	-0.823268	0.318547
																																				spectral			scatter	1	honeycomb	o	0.293081	-0.415386
																																				spectral			scatter	1	honeycomb	o	0.0614442	-0.463167
																																				spectral			scatter	1	honeycomb	o	-0.666808	-0.509359
																																				spectral			scatter	1	honeycomb	o	0.159083	-0.95429
																																				spectral			scatter	1	honeycomb	o	-0.154956	-0.259939
																																				spectral			scatter	1	honeycomb	o	-0.286774	-0.755691
																																				spectral			scatter	1	honeycomb	o	0.372648	-0.631319
																																				spectral			scatter	1	honeycomb	o	0.249545	-0.654948
																																				spectral			scatter	1	honeycomb	o	-0.0904688	-0.346675
																																				spectral			scatter	1	honeycomb	o	-0.38973	-0.0893764
																																				spectral			scatter	1	honeycomb	o	0.510057	-0.218585
																																				spectral			scatter	1	honeycomb	o	0.428666	-0.354572
																																				spectral			scatter	1	honeycomb	o	-0.403202	-0.792227
																																				spectral			scatter	1	honeycomb	o	0.0325748	-0.696297
																																				spectral			scatter	1	honeycomb	o	0.443279	-0.665541
																																				spectral			scatter	1	honeycomb	o	-0.000919499	-0.1365
																																				spectral			scatter	1	honeycomb	o	0.644864	-0.5823
																																				spectral			scatter	1	honeycomb	o	0.410413	-0.182438
																																				spectral			scatter	1	honeycomb	o	-0.628946	-0.232451
																																				spectral			scatter	1	honeycomb	o	0.384097	-0.769202
																																				spectral			scatter	1	plants	o	-1.4967	-0.254084
																																				spectral			scatter	1	plants	o	-1.43942	0.115514
																																				spectral			scatter	1	plants	o	-1.49977	0.100765
																																				spectral			scatter	1	plants	o	-0.663192	0.245229
																																				spectral			scatter	1	plants	o	-1.64022	0.0569138
																																				spectral			scatter	1	plants	o	-1.37573	-0.0766044
																																				spectral			scatter	1	plants	o	-1.09867	0.535157
																																				spectral			scatter	1	plants	o	-1.50675	-0.508901
																																				spectral			scatter	1	plants	o	-1.14087	-0.195317
																																				spectral			scatter	1	plants	o	-1.57796	0.107331
																																				spectral			scatter	1	plants	o	-1.68435	0.225893
																																				spectral			scatter	1	plants	o	-1.30969	0.105543
																																				spectral			scatter	1	plants	o	-1.00613	-0.128926
																																				spectral			scatter	1	plants	o	-1.57067	0.494688
																																				spectral			scatter	1	plants	o	-0.905399	-0.07859
																																				spectral			scatter	1	plants	o	-1.17532	0.0840339
																																				spectral			scatter	1	plants	o	-1.39426	0.0812487
																																				spectral			scatter	1	plants	o	-0.999626	0.0428693
																																				spectral			scatter	1	plants	o	-1.21369	-0.00268015
																																				spectral			scatter	1	plants	o	-1.53646	-0.0212916
																																				spectral			scatter	1	scales	s	0.653215	1.14364
																																				spectral			scatter	1	scales	s	0.816216	1.24465
																																				spectral			scatter	1	scales	s	1.08879	1.27548
																																				spectral			scatter	1	scales	s	1.08546	1.44156
																																				spectral			scatter	1	scales	s	1.08783	1.01668
																																				spectral			scatter	1	scales	s	1.07995	1.43791
																																				spectral			scatter	1	scales	s	0.929136	1.51936
																																				spectral			scatter	1	scales	s	1.0949	1.28945
																																				spectral			scatter	1	scales	s	1.05479	1.2297
																																				spectral			scatter	1	scales	s	1.09263	1.37601
																																				spectral			scatter	1	scales	s	1.17767	1.49158
																																				spectral			scatter	1	scales	s	1.06795	1.1645
																																				spectral			scatter	1	scales	s	0.748893	1.26864
																																				spectral			scatter	1	scales	s	1.05197	1.57184
																																				spectral			scatter	1	scales	s	1.07651	1.20254
																																				spectral			scatter	1	scales	s	1.33883	1.28851
																																				spectral			scatter	1	scales	s	1.47174	1.19429
																																				spectral			scatter	1	scales	s	0.909843	1.30514
																																				spectral			scatter	1	scales	s	0.995454	1.32503
																																				spectral			scatter	1	scales	s	1.26064	1.1114
																																				spectral			scatter	1	rocks	s	-0.147944	-0.48282
																																				spectral			scatter	1	rocks	s	-0.610023	-1.16121
																																				spectral			scatter	1	rocks	s	-0.353594	-0.767022
																																				spectral			scatter	1	rocks	s	-0.63178	-0.492617
																																				spectral			scatter	1	rocks	s	-0.470253	-0.598331
																																				spectral			scatter	1	rocks	s	-0.631847	-0.444797
																																				spectral			scatter	1	rocks	s	-0.143915	-0.60449
																																				spectral			scatter	1	rocks	s	-0.486936	-0.537162
																																				spectral			scatter	1	rocks	s	-0.346901	-0.1461
																																				spectral			scatter	1	rocks	s	-0.794883	-0.736295
																																				spectral			scatter	1	rocks	s	-0.166902	-0.605918
																																				spectral			scatter	1	rocks	s	-0.0864967	-0.127659
																																				spectral			scatter	1	rocks	s	-0.71276	-1.10926
																																				spectral			scatter	1	rocks	s	-0.57533	-0.387133
																																				spectral			scatter	1	rocks	s	-0.433051	-0.495613
																																				spectral			scatter	1	rocks	s	-0.354142	-0.0106899
																																				spectral			scatter	1	rocks	s	-0.22036	-0.924158
																																				spectral			scatter	1	rocks	s	-0.286218	-0.343675
																																				spectral			scatter	1	rocks	s	-0.166324	-0.298419
																																				spectral			scatter	1	rocks	s	0.0240784	-0.399862
																																				spectral			scatter	1	honeycomb	s	1.56126	-1.18314
																																				spectral			scatter	1	honeycomb	s	1.73888	-1.016
																																				spectral			scatter	1	honeycomb	s	1.42707	-1.45895
																																				spectral			scatter	1	honeycomb	s	1.74572	-1.23117
																																				spectral			scatter	1	honeycomb	s	1.68715	-0.720024
																																				spectral			scatter	1	honeycomb	s	1.70317	-1.27465
																																				spectral			scatter	1	honeycomb	s	1.36513	-1.30881
																																				spectral			scatter	1	honeycomb	s	1.56525	-1.45491
																																				spectral			scatter	1	honeycomb	s	1.15783	-1.63874
																																				spectral			scatter	1	honeycomb	s	1.85426	-0.830472
																																				spectral			scatter	1	honeycomb	s	1.78129	-1.13189
																																				spectral			scatter	1	honeycomb	s	1.51598	-1.37676
																																				spectral			scatter	1	honeycomb	s	1.51238	-1.60498
																																				spectral			scatter	1	honeycomb	s	1.6723	-1.05738
																																				spectral			scatter	1	honeycomb	s	1.48177	-1.02794
																																				spectral			scatter	1	honeycomb	s	2.122	-0.832982
																																				spectral			scatter	1	honeycomb	s	1.77495	-1.54047
																																				spectral			scatter	1	honeycomb	s	1.59087	-1.3325
																																				spectral			scatter	1	honeycomb	s	1.59287	-1.00727
																																				spectral			scatter	1	honeycomb	s	1.63866	-1.24737
																																				spectral			scatter	1	plants	s	0.258438	-0.839148
																																				spectral			scatter	1	plants	s	0.319949	-0.783019
																																				spectral			scatter	1	plants	s	0.0570032	-0.491512
																																				spectral			scatter	1	plants	s	0.104368	-0.837441
																																				spectral			scatter	1	plants	s	-0.132498	-1.32155
																																				spectral			scatter	1	plants	s	-0.0735623	-0.895185
																																				spectral			scatter	1	plants	s	-0.0317783	-1.10096
																																				spectral			scatter	1	plants	s	0.0929183	-0.842972
																																				spectral			scatter	1	plants	s	-0.142173	-1.18659
																																				spectral			scatter	1	plants	s	0.0963946	-0.880683
																																				spectral			scatter	1	plants	s	0.279773	-0.995264
																																				spectral			scatter	1	plants	s	0.348375	-0.882644
																																				spectral			scatter	1	plants	s	0.338696	-0.315204
																																				spectral			scatter	1	plants	s	0.0528504	-0.544982
																																				spectral			scatter	1	plants	s	-0.123105	-0.747669
																																				spectral			scatter	1	plants	s	0.0844645	-0.794951
																																				spectral			scatter	1	plants	s	0.171115	-0.891457
																																				spectral			scatter	1	plants	s	-0.103257	-0.465227
																																				spectral			scatter	1	plants	s	0.0860776	-0.417011
																																				spectral			scatter	1	plants	s	-0.180665	-0.704012
																																				marginal			scatter	0	scales	o	-0.0172085	2.31391
																																				marginal			scatter	0	scales	o	-0.0678847	2.42327
																																				marginal			scatter	0	scales	o	-0.103215	2.34811
																																				marginal			scatter	0	scales	o	-0.118981	2.3591
																																				marginal			scatter	0	scales	o	-0.141379	2.41381
																																				marginal			scatter	0	scales	o	-0.110554	2.22566
																																				marginal			scatter	0	scales	o	0.054696	2.2872
																																				marginal			scatter	0	scales	o	-0.0391538	2.27541
																																				marginal			scatter	0	scales	o	-0.0971369	2.29455
																																				marginal			scatter	0	scales	o	-0.038699	2.22569
																																				marginal			scatter	0	scales	o	-0.11675	2.22715
																																				marginal			scatter	0	scales	o	-0.0518127	2.31656
																																				marginal			scatter	0	scales	o	-0.00810893	2.16321
																																				marginal			scatter	0	scales	o	-0.0436339	2.253
																																				marginal			scatter	0	scales	o	-0.157881	2.28412
																																				marginal			scatter	0	scales	o	-0.0274614	2.4075
																																				marginal			scatter	0	scales	o	-0.16038	2.30929
																																				marginal			scatter	0	scales	o	-0.0459885	2.33324
																																				marginal			scatter	0	scales	o	0.0420566	2.3679
																																				marginal			scatter	0	scales	o	0.00717007	2.52999
																																				marginal			scatter	0	rocks	o	-0.198751	2.59401
																																				marginal			scatter	0	rocks	o	-0.261125	2.68046
																																				marginal			scatter	0	rocks	o	-0.170538	2.5492
																																				marginal			scatter	0	rocks	o	-0.132586	2.80194
																																				marginal			scatter	0	rocks	o	-0.156139	2.48488
																																				marginal			scatter	0	rocks	o	-0.12819	2.80069
																																				marginal			scatter	0	rocks	o	-0.052098	2.45748
																																				marginal			scatter	0	rocks	o	-0.308507	2.75117
																																				marginal			scatter	0	rocks	o	-0.214739	2.9072
																																				marginal			scatter	0	rocks	o	-0.031408	2.54415
																																				marginal			scatter	0	rocks	o	-0.0423555	2.70162
																																				marginal			scatter	0	rocks	o	-0.374588	2.99099
																																				marginal			scatter	0	rocks	o	-0.211102	2.48035
																																				marginal			scatter	0	rocks	o	-0.122756	2.5057
																																				marginal			scatter	0	rocks	o	-0.304647	2.83499
																																				marginal			scatter	0	rocks	o	-0.447578	3.04509
																																				marginal			scatter	0	rocks	o	-0.0873043	2.34679
																																				marginal			scatter	0	rocks	o	-0.110171	2.6356
																																				marginal			scatter	0	rocks	o	-0.183443	2.50651
																																				marginal			scatter	0	rocks	o	-0.226689	2.66801
																																				marginal			scatter	0	honeycomb	o	0.674144	3.07409
																																				marginal			scatter	0	honeycomb	o	0.740348	3.35974
																																				marginal			scatter	0	honeycomb	o	0.39418	3.27284
																																				marginal			scatter	0	honeycomb	o	0.383612	3.49669
																																				marginal			scatter	0	honeycomb	o	0.658622	3.40365
																																				marginal			scatter	0	honeycomb	o	0.590586	3.4133
																																				marginal			scatter	0	honeycomb	o	0.70987	3.52486
																																				marginal			scatter	0	honeycomb	o	0.76296	3.3499
																																				marginal			scatter	0	honeycomb	o	0.501302	2.71437
																																				marginal			scatter	0	honeycomb	o	0.331563	2.87814
																																				marginal			scatter	0	honeycomb	o	0.568418	3.00971
																																				marginal			scatter	0	honeycomb	o	0.622806	2.97523
																																				marginal			scatter	0	honeycomb	o	0.43502	2.68788
																																				marginal			scatter	0	honeycomb	o	0.381207	2.98988
																																				marginal			scatter	0	honeycomb	o	0.131836	2.82076
																																				marginal			scatter	0	honeycomb	o	0.545273	3.15448
																																				marginal			scatter	0	honeycomb	o	0.61959	3.12022
																																				marginal			scatter	0	honeycomb	o	0.673476	3.359
																																				marginal			scatter	0	honeycomb	o	0.323806	2.50228
																																				marginal			scatter	0	honeycomb	o	0.384758	2.72339
																																				marginal			scatter	0	plants	o	0.266315	2.89014
																																				marginal			scatter	0	plants	o	0.447777	3.02373
																																				marginal			scatter	0	plants	o	0.347952	2.91272
																																				marginal			scatter	0	plants	o	0.452402	3.20486
																																				marginal			scatter	0	plants	o	0.31874	3.06456
																																				marginal			scatter	0	plants	o	0.339654	3.03748
																																				marginal			scatter	0	plants	o	0.224937	3.10619
																																				marginal			scatter	0	plants	o	0.247688	3.1394
																																				marginal			scatter	0	plants	o	0.510245	3.1424
																																				marginal			scatter	0	plants	o	0.43706	3.11032
																																				marginal			scatter	0	plants	o	0.380992	3.02723
																																				marginal			scatter	0	plants	o	0.285447	3.14214
																																				marginal			scatter	0	plants	o	0.467445	3.18535
																																				marginal			scatter	0	plants	o	0.214644	2.72089
																																				marginal			scatter	0	plants	o	0.390689	3.26443
																																				marginal			scatter	0	plants	o	0.524758	3.23169
																																				marginal			scatter	0	plants	o	0.30783	3.21323
																																				marginal			scatter	0	plants	o	0.208167	3.21718
																																				marginal			scatter	0	plants	o	0.312392	2.72793
																																				marginal			scatter	0	plants	o	0.335855	2.91642
																																				marginal			scatter	0	scales	s	0.0911557	2.82641
																																				marginal			scatter	0	scales	s	0.0315901	2.8594
																																				marginal			scatter	0	scales	s	0.134009	2.99879
																																				marginal			scatter	0	scales	s	0.104566	2.70886
																																				marginal			scatter	0	scales	s	0.146191	2.79194
																																				marginal			scatter	0	scales	s	0.00872667	2.92573
																																				marginal			scatter	0	scales	s	-0.0173777	2.94547
																																				marginal			scatter	0	scales	s	-0.0696248	3.09168
																																				marginal			scatter	0	scales	s	-0.0450442	2.84529
																																				marginal			scatter	0	scales	s	0.048361	2.90335
																																				marginal			scatter	0	scales	s	-0.0388726	2.96065
																																				marginal			scatter	0	scales	s	0.0824816	2.76586
																																				marginal			scatter	0	scales	s	-0.0854886	3.206
																																				marginal			scatter	0	scales	s	0.270375	3.09307
																																				marginal			scatter	0	scales	s	0.0407398	2.85471
																																				marginal			scatter	0	scales	s	-0.00482706	2.88238
																																				marginal			scatter	0	scales	s	0.109892	2.81524
																																				marginal			scatter	0	scales	s	0.0578481	2.98172
																																				marginal			scatter	0	scales	s	0.0784907	2.92004
																																				marginal			scatter	0	scales	s	0.0121925	2.96936
																																				marginal			scatter	0	rocks	s	-0.0596845	3.15195
																																				marginal			scatter	0	rocks	s	0.128558	2.65185
																																				marginal			scatter	0	rocks	s	-0.0213213	2.82596
																																				marginal			scatter	0	rocks	s	0.130666	2.88537
																																				marginal			scatter	0	rocks	s	0.0321731	2.76019
																																				marginal			scatter	0	rocks	s	0.136146	2.72385
																																				marginal			scatter	0	rocks	s	-0.0222633	2.99505
																																				marginal			scatter	0	rocks	s	0.0615218	2.87815
																																				marginal			scatter	0	rocks	s	0.0837477	2.67577
																																				marginal			scatter	0	rocks	s	0.0474379	2.87075
																																				marginal			scatter	0	rocks	s	0.029848	2.83757
																																				marginal			scatter	0	rocks	s	-0.047844	2.87307
																																				marginal			scatter	0	rocks	s	-0.00481336	2.9394
																																				marginal			scatter	0	rocks	s	0.0558638	2.88826
																																				marginal			scatter	0	rocks	s	0.173961	2.78229
																																				marginal			scatter	0	rocks	s	-0.0383466	3.03575
																																				marginal			scatter	0	rocks	s	-0.0291866	2.98134
																																				marginal			scatter	0	rocks	s	-0.0737793	2.83342
																																				marginal			scatter	0	rocks	s	0.0326429	3.03334
																																				marginal			scatter	0	rocks	s	0.120393	2.86771
																																				marginal			scatter	0	honeycomb	s	0.298221	3.10255
																																				marginal			scatter	0	honeycomb	s	-0.027052	2.85115
																																				marginal			scatter	0	honeycomb	s	0.193237	3.01092
																																				marginal			scatter	0	honeycomb	s	-0.161029	2.82273
																																				marginal			scatter	0	honeycomb	s	0.117952	2.86034
																																				marginal			scatter	0	honeycomb	s	0.0502619	2.89545
																																				marginal			scatter	0	honeycomb	s	0.0294276	2.76888
																																				marginal			scatter	0	honeycomb	s	0.0542229	2.86423
																																				marginal			scatter	0	honeycomb	s	0.101671	3.04281
																																				marginal			scatter	0	honeycomb	s	-0.0398581	2.85273
																																				marginal			scatter	0	honeycomb	s	0.137563	2.89239
																																				marginal			scatter	0	honeycomb	s	0.0215237	2.82585
																																				marginal			scatter	0	honeycomb	s	0.0465904	2.8851
																																				marginal			scatter	0	honeycomb	s	-0.0426007	2.80415
																																				marginal			scatter	0	honeycomb	s	0.00771692	2.80294
																																				marginal			scatter	0	honeycomb	s	0.0455927	3.01109
																																				marginal			scatter	0	honeycomb	s	-0.106035	3.00766
																																				marginal			scatter	0	honeycomb	s	-0.0152693	2.82101
																																				marginal			scatter	0	honeycomb	s	-0.095349	2.94308
																																				marginal			scatter	0	honeycomb	s	0.0826429	2.83581
																																				marginal			scatter	0	plants	s	0.0755709	2.77568
																																				marginal			scatter	0	plants	s	-0.0213731	2.67596
																																				marginal			scatter	0	plants	s	0.00601278	3.24118
																																				marginal			scatter	0	plants	s	0.0627098	2.83433
																																				marginal			scatter	0	plants	s	0.0850474	2.76063
																																				marginal			scatter	0	plants	s	0.127827	2.71316
																																				marginal			scatter	0	plants	s	0.0341491	2.69202
																																				marginal			scatter	0	plants	s	0.0666743	2.72533
																																				marginal			scatter	0	plants	s	-0.0647141	2.91199
																																				marginal			scatter	0	plants	s	-0.0790956	2.68227
																																				marginal			scatter	0	plants	s	0.121498	2.7313
																																				marginal			scatter	0	plants	s	0.0758119	2.76895
																																				marginal			scatter	0	plants	s	0.175901	3.20556
																																				marginal			scatter	0	plants	s	0.125576	2.88339
																																				marginal			scatter	0	plants	s	0.0595034	2.9269
																																				marginal			scatter	0	plants	s	0.126018	2.75402
																																				marginal			scatter	0	plants	s	-0.150654	2.80892
																																				marginal			scatter	0	plants	s	0.134964	2.92706
																																				marginal			scatter	0	plants	s	-0.000191947	2.78499
																																				marginal			scatter	0	plants	s	-0.056357	2.7891
																																				marginal			scatter	1	scales	o	-0.0172085	2.31391
																																				marginal			scatter	1	scales	o	-0.0678847	2.42327
																																				marginal			scatter	1	scales	o	-0.103215	2.34811
																																				marginal			scatter	1	scales	o	-0.118981	2.3591
																																				marginal			scatter	1	scales	o	-0.141379	2.41381
																																				marginal			scatter	1	scales	o	-0.110554	2.22566
																																				marginal			scatter	1	scales	o	0.054696	2.2872
																																				marginal			scatter	1	scales	o	-0.0391538	2.27541
																																				marginal			scatter	1	scales	o	-0.0971369	2.29455
																																				marginal			scatter	1	scales	o	-0.038699	2.22569
																																				marginal			scatter	1	scales	o	-0.11675	2.22715
																																				marginal			scatter	1	scales	o	-0.0518127	2.31656
																																				marginal			scatter	1	scales	o	-0.00810893	2.16321
																																				marginal			scatter	1	scales	o	-0.0436339	2.253
																																				marginal			scatter	1	scales	o	-0.157881	2.28412
																																				marginal			scatter	1	scales	o	-0.0274614	2.4075
																																				marginal			scatter	1	scales	o	-0.16038	2.30929
																																				marginal			scatter	1	scales	o	-0.0459885	2.33324
																																				marginal			scatter	1	scales	o	0.0420566	2.3679
																																				marginal			scatter	1	scales	o	0.00717007	2.52999
																																				marginal			scatter	1	rocks	o	-0.198751	2.59401
																																				marginal			scatter	1	rocks	o	-0.261125	2.68046
																																				marginal			scatter	1	rocks	o	-0.170538	2.5492
																																				marginal			scatter	1	rocks	o	-0.132586	2.80194
																																				marginal			scatter	1	rocks	o	-0.156139	2.48488
																																				marginal			scatter	1	rocks	o	-0.12819	2.80069
																																				marginal			scatter	1	rocks	o	-0.052098	2.45748
																																				marginal			scatter	1	rocks	o	-0.308507	2.75117
																																				marginal			scatter	1	rocks	o	-0.214739	2.9072
																																				marginal			scatter	1	rocks	o	-0.031408	2.54415
																																				marginal			scatter	1	rocks	o	-0.0423555	2.70162
																																				marginal			scatter	1	rocks	o	-0.374588	2.99099
																																				marginal			scatter	1	rocks	o	-0.211102	2.48035
																																				marginal			scatter	1	rocks	o	-0.122756	2.5057
																																				marginal			scatter	1	rocks	o	-0.304647	2.83499
																																				marginal			scatter	1	rocks	o	-0.447578	3.04509
																																				marginal			scatter	1	rocks	o	-0.0873043	2.34679
																																				marginal			scatter	1	rocks	o	-0.110171	2.6356
																																				marginal			scatter	1	rocks	o	-0.183443	2.50651
																																				marginal			scatter	1	rocks	o	-0.226689	2.66801
																																				marginal			scatter	1	honeycomb	o	0.674144	3.07409
																																				marginal			scatter	1	honeycomb	o	0.740348	3.35974
																																				marginal			scatter	1	honeycomb	o	0.39418	3.27284
																																				marginal			scatter	1	honeycomb	o	0.383612	3.49669
																																				marginal			scatter	1	honeycomb	o	0.658622	3.40365
																																				marginal			scatter	1	honeycomb	o	0.590586	3.4133
																																				marginal			scatter	1	honeycomb	o	0.70987	3.52486
																																				marginal			scatter	1	honeycomb	o	0.76296	3.3499
																																				marginal			scatter	1	honeycomb	o	0.501302	2.71437
																																				marginal			scatter	1	honeycomb	o	0.331563	2.87814
																																				marginal			scatter	1	honeycomb	o	0.568418	3.00971
																																				marginal			scatter	1	honeycomb	o	0.622806	2.97523
																																				marginal			scatter	1	honeycomb	o	0.43502	2.68788
																																				marginal			scatter	1	honeycomb	o	0.381207	2.98988
																																				marginal			scatter	1	honeycomb	o	0.131836	2.82076
																																				marginal			scatter	1	honeycomb	o	0.545273	3.15448
																																				marginal			scatter	1	honeycomb	o	0.61959	3.12022
																																				marginal			scatter	1	honeycomb	o	0.673476	3.359
																																				marginal			scatter	1	honeycomb	o	0.323806	2.50228
																																				marginal			scatter	1	honeycomb	o	0.384758	2.72339
																																				marginal			scatter	1	plants	o	0.266315	2.89014
																																				marginal			scatter	1	plants	o	0.447777	3.02373
																																				marginal			scatter	1	plants	o	0.347952	2.91272
																																				marginal			scatter	1	plants	o	0.452402	3.20486
																																				marginal			scatter	1	plants	o	0.31874	3.06456
																																				marginal			scatter	1	plants	o	0.339654	3.03748
																																				marginal			scatter	1	plants	o	0.224937	3.10619
																																				marginal			scatter	1	plants	o	0.247688	3.1394
																																				marginal			scatter	1	plants	o	0.510245	3.1424
																																				marginal			scatter	1	plants	o	0.43706	3.11032
																																				marginal			scatter	1	plants	o	0.380992	3.02723
																																				marginal			scatter	1	plants	o	0.285447	3.14214
																																				marginal			scatter	1	plants	o	0.467445	3.18535
																																				marginal			scatter	1	plants	o	0.214644	2.72089
																																				marginal			scatter	1	plants	o	0.390689	3.26443
																																				marginal			scatter	1	plants	o	0.524758	3.23169
																																				marginal			scatter	1	plants	o	0.30783	3.21323
																																				marginal			scatter	1	plants	o	0.208167	3.21718
																																				marginal			scatter	1	plants	o	0.312392	2.72793
																																				marginal			scatter	1	plants	o	0.335855	2.91642
																																				marginal			scatter	1	scales	s	0.0911557	2.82641
																																				marginal			scatter	1	scales	s	0.0315901	2.8594
																																				marginal			scatter	1	scales	s	0.134009	2.99879
																																				marginal			scatter	1	scales	s	0.104566	2.70886
																																				marginal			scatter	1	scales	s	0.146191	2.79194
																																				marginal			scatter	1	scales	s	0.00872667	2.92573
																																				marginal			scatter	1	scales	s	-0.0173777	2.94547
																																				marginal			scatter	1	scales	s	-0.0696248	3.09168
																																				marginal			scatter	1	scales	s	-0.0450442	2.84529
																																				marginal			scatter	1	scales	s	0.048361	2.90335
																																				marginal			scatter	1	scales	s	-0.0388726	2.96065
																																				marginal			scatter	1	scales	s	0.0824816	2.76586
																																				marginal			scatter	1	scales	s	-0.0854886	3.206
																																				marginal			scatter	1	scales	s	0.270375	3.09307
																																				marginal			scatter	1	scales	s	0.0407398	2.85471
																																				marginal			scatter	1	scales	s	-0.00482706	2.88238
																																				marginal			scatter	1	scales	s	0.109892	2.81524
																																				marginal			scatter	1	scales	s	0.0578481	2.98172
																																				marginal			scatter	1	scales	s	0.0784907	2.92004
																																				marginal			scatter	1	scales	s	0.0121925	2.96936
																																				marginal			scatter	1	rocks	s	-0.0596845	3.15195
																																				marginal			scatter	1	rocks	s	0.128558	2.65185
																																				marginal			scatter	1	rocks	s	-0.0213213	2.82596
																																				marginal			scatter	1	rocks	s	0.130666	2.88537
																																				marginal			scatter	1	rocks	s	0.0321731	2.76019
																																				marginal			scatter	1	rocks	s	0.136146	2.72385
																																				marginal			scatter	1	rocks	s	-0.0222633	2.99505
																																				marginal			scatter	1	rocks	s	0.0615218	2.87815
																																				marginal			scatter	1	rocks	s	0.0837477	2.67577
																																				marginal			scatter	1	rocks	s	0.0474379	2.87075
																																				marginal			scatter	1	rocks	s	0.029848	2.83757
																																				marginal			scatter	1	rocks	s	-0.047844	2.87307
																																				marginal			scatter	1	rocks	s	-0.00481336	2.9394
																																				marginal			scatter	1	rocks	s	0.0558638	2.88826
																																				marginal			scatter	1	rocks	s	0.173961	2.78229
																																				marginal			scatter	1	rocks	s	-0.0383466	3.03575
																																				marginal			scatter	1	rocks	s	-0.0291866	2.98134
																																				marginal			scatter	1	rocks	s	-0.0737793	2.83342
																																				marginal			scatter	1	rocks	s	0.0326429	3.03334
																																				marginal			scatter	1	rocks	s	0.120393	2.86771
																																				marginal			scatter	1	honeycomb	s	0.298221	3.10255
																																				marginal			scatter	1	honeycomb	s	-0.027052	2.85115
																																				marginal			scatter	1	honeycomb	s	0.193237	3.01092
																																				marginal			scatter	1	honeycomb	s	-0.161029	2.82273
																																				marginal			scatter	1	honeycomb	s	0.117952	2.86034
																																				marginal			scatter	1	honeycomb	s	0.0502619	2.89545
																																				marginal			scatter	1	honeycomb	s	0.0294276	2.76888
																																				marginal			scatter	1	honeycomb	s	0.0542229	2.86423
																																				marginal			scatter	1	honeycomb	s	0.101671	3.04281
																																				marginal			scatter	1	honeycomb	s	-0.0398581	2.85273
																																				marginal			scatter	1	honeycomb	s	0.137563	2.89239
																																				marginal			scatter	1	honeycomb	s	0.0215237	2.82585
																																				marginal			scatter	1	honeycomb	s	0.0465904	2.8851
																																				marginal			scatter	1	honeycomb	s	-0.0426007	2.80415
																																				marginal			scatter	1	honeycomb	s	0.00771692	2.80294
																																				marginal			scatter	1	honeycomb	s	0.0455927	3.01109
																																				marginal			scatter	1	honeycomb	s	-0.106035	3.00766
																																				marginal			scatter	1	honeycomb	s	-0.0152693	2.82101
																																				marginal			scatter	1	honeycomb	s	-0.095349	2.94308
																																				marginal			scatter	1	honeycomb	s	0.0826429	2.83581
																																				marginal			scatter	1	plants	s	0.0755709	2.77568
																																				marginal			scatter	1	plants	s	-0.0213731	2.67596
																																				marginal			scatter	1	plants	s	0.00601278	3.24118
																																				marginal			scatter	1	plants	s	0.0627098	2.83433
																																				marginal			scatter	1	plants	s	0.0850474	2.76063
																																				marginal			scatter	1	plants	s	0.127827	2.71316
																																				marginal			scatter	1	plants	s	0.0341491	2.69202
																																				marginal			scatter	1	plants	s	0.0666743	2.72533
																																				marginal			scatter	1	plants	s	-0.0647141	2.91199
																																				marginal			scatter	1	plants	s	-0.0790956	2.68227
																																				marginal			scatter	1	plants	s	0.121498	2.7313
																																				marginal			scatter	1	plants	s	0.0758119	2.76895
																																				marginal			scatter	1	plants	s	0.175901	3.20556
																																				marginal			scatter	1	plants	s	0.125576	2.88339
																																				marginal			scatter	1	plants	s	0.0595034	2.9269
																																				marginal			scatter	1	plants	s	0.126018	2.75402
																																				marginal			scatter	1	plants	s	-0.150654	2.80892
																																				marginal			scatter	1	plants	s	0.134964	2.92706
																																				marginal			scatter	1	plants	s	-0.000191947	2.78499
																																				marginal			scatter	1	plants	s	-0.056357	2.7891
[truncated: 13 more columns]

## Sheet: fig4
4a							4b						4c				4def										4g						4h						4i					4i inset				4j
family	brain_area	mouse_id	plot_element_type	stat_value	scatter_x		family	mouse_id	plot_element_type	stat_value	scatter_x		family	plot_element_type	stat_value		brain_area	family	panel	x_mean	y_mean	x_error_lower	x_error_upper	y_error_lower	y_error_upper			Family	State	PCA-1	PCA-2		brain_area	n_components	mean_performance	lower_ci	upper_ci		mouse_id	family	v1_radius	lm_radius		cloud_index	x_value	y_value		brain_area	family
scales	V1		Q1	0.7			scales		Q1	1.95419			scales	Q1	0.529787		V1	scales	4d	2.26827	0.7525	2.09707	2.43947	0.7319	0.7731		0	b'scales'	#FF1F5B	4.73729	9.70787		b'V1'	1	0.3625	0.326625	0.407203		20111	scales	4.8937	3.51678		0	2.05124	1.15567		V1	scales
scales	V1		Q3	0.775			scales		Q3	2.3619			scales	Q3	0.592404		V1	rocks	4d	1.37584	0.65125	1.24207	1.50961	0.624473	0.678027		1	b'scales'	#FF1F5B	2.65157	2.27965		b'V1'	2	0.440625	0.386156	0.500953		20111	rocks	5.28334	4.86631		0	2.17696	1.35589		V1	scales
scales	V1		lower_whisker	0.6375			scales		lower_whisker	1.47165			scales	lower_whisker	0.438228		V1	honeycomb	4d	2.42709	0.87625	2.24105	2.61312	0.856768	0.895732		2	b'scales'	#FF1F5B	-1.66861	2.92487		b'V1'	3	0.45875	0.409641	0.520687		20111	honeycomb	8.01249	4.1358		0	2.07932	0.66711		V1	scales
scales	V1		upper_whisker	0.8625			scales		upper_whisker	2.97332			scales	upper_whisker	0.680841		V1	plants	4d	1.88719	0.79	1.70708	2.0673	0.766165	0.813835		3	b'scales'	#FF1F5B	1.18402	5.58929		b'V1'	4	0.46375	0.418594	0.511109		20111	plants	5.74465	4.01511		0	2.05147	1.15626		V1	scales
scales	LM		Q1	0.8			rocks		Q1	0.937871			rocks	Q1	0.242007		LM	scales	4d	2.26827	0.82	2.09707	2.43947	0.796336	0.843664		4	b'scales'	#FF1F5B	-1.24206	4.7465		b'V1'	5	0.481875	0.424281	0.529375		20113	scales	4.65961	3.29168		0	1.33505	1.36295		V1	rocks
scales	LM		Q3	0.85625			rocks		Q3	1.63335			rocks	Q3	0.290181		LM	rocks	4d	1.37584	0.725	1.24207	1.50961	0.705236	0.744764		5	b'scales'	#FF1F5B	-2.79045	3.70268		b'V1'	6	0.483125	0.436094	0.530453		20113	rocks	5.0412	4.21974		0	2.30569	1.30052		V1	rocks
scales	LM		lower_whisker	0.7875			rocks		lower_whisker	0.604395			rocks	lower_whisker	0.174888		LM	honeycomb	4d	2.42709	0.895	2.24105	2.61312	0.878492	0.911508		6	b'scales'	#FF1F5B	1.05079	4.05663		b'V1'	7	0.510625	0.464937	0.548937		20113	honeycomb	7.21332	4.2478		0	1.84834	1.20021		V1	rocks
scales	LM		upper_whisker	0.9375			rocks		upper_whisker	2.00209			rocks	upper_whisker	0.361892		LM	plants	4d	1.88719	0.81125	1.70708	2.0673	0.790905	0.831595		7	b'scales'	#FF1F5B	-1.6926	3.74883		b'V1'	8	0.533125	0.48875	0.573484		20113	plants	6.18175	3.7661		0	1.82495	1.17005		V1	rocks
rocks	V1		Q1	0.603125			honeycomb		Q1	2.02418			honeycomb	Q1	0.642935			scales	4e	1.70539	1.9814	1.41928	2.0788	1.76569	2.19712		8	b'scales'	#FF1F5B	-2.54404	1.51732		b'V1'	9	0.5325	0.492469	0.566641		20114	scales	6.67342	5.19948		0	1.62934	0.98434		V1	honeycomb
rocks	V1		Q3	0.66875			honeycomb		Q3	2.65309			honeycomb	Q3	0.706412			rocks	4e	1.12931	1.77902	0.907868	1.4456	1.57679	1.98126		9	b'scales'	#FF1F5B	0.293214	1.77672		b'V1'	10	0.52625	0.482797	0.565953		20114	rocks	7.43939	6.65576		0	2.24044	0.738494		V1	honeycomb
rocks	V1		lower_whisker	0.5375			honeycomb		lower_whisker	1.31117			honeycomb	lower_whisker	0.550178			honeycomb	4e	2.90966	1.74347	2.44138	3.47568	1.60155	1.88538		10	b'scales'	#FF1F5B	4.02599	5.15355		b'V1'	11	0.533125	0.498125	0.567297		20114	honeycomb	7.24989	6.48541		0	2.09905	1.05044		V1	honeycomb
rocks	V1		upper_whisker	0.675			honeycomb		upper_whisker	3.20724			honeycomb	upper_whisker	0.799199			plants	4e	2.9117	2.50513	2.38778	3.58652	2.41906	2.59119		11	b'scales'	#FF1F5B	1.65571	6.1535		b'V1'	12	0.538125	0.487281	0.592922		20114	plants	6.2485	6.48037		0	1.75858	0.625696		V1	honeycomb
rocks	LM		Q1	0.690625			plants		Q1	1.61136			plants	Q1	0.572092		V1	scales	4f	1.70539	0.7525	1.41928	2.0788	0.7319	0.7731		12	b'scales'	#FF1F5B	1.82199	6.1747		b'V1'	13	0.543125	0.498266	0.600875		21001	scales	3.89116	3.38691		0	2.08068	1.57779		V1	plants
rocks	LM		Q3	0.75			plants		Q3	2.29748			plants	Q3	0.616617		V1	rocks	4f	1.12931	0.65125	0.907868	1.4456	0.624473	0.678027		13	b'scales'	#FF1F5B	1.24673	3.80808		b'V1'	14	0.538125	0.497078	0.565953		21001	rocks	4.65064	4.26354		0	1.75914	0.836392		V1	plants
rocks	LM		lower_whisker	0.6625			plants		lower_whisker	0.653552			plants	lower_whisker	0.505985		V1	honeycomb	4f	2.90966	0.87625	2.44138	3.47568	0.856768	0.895732		14	b'scales'	#FF1F5B	4.31244	2.5418		b'V1'	15	0.551875	0.519281	0.5825		21001	honeycomb	5.37477	4.29526		0	2.26949	0.732332		V1	plants
rocks	LM		upper_whisker	0.7875			plants		upper_whisker	2.90656			plants	upper_whisker	0.683332		V1	plants	4f	2.9117	0.79	2.38778	3.58652	0.766165	0.813835		15	b'scales'	#FF1F5B	1.65895	6.18271		b'V1'	16	0.55	0.526516	0.579406		21001	plants	5.62598	3.56419		0	2.47929	1.5966		V1	plants
honeycomb	V1		Q1	0.853125			scales	20099	scatter_point	2.97332	0		scales	scatter_point	0.461349		LM	scales	4f	1.70539	0.82	1.41928	2.0788	0.796336	0.843664		16	b'scales'	#FF1F5B	2.93024	2.63091		b'V1'	17	0.545	0.503062	0.575984		21019	scales	4.75527	5.81691		0	1.92846	0.905924		LM	scales
honeycomb	V1		Q3	0.903125			scales	20100	scatter_point	2.22567	0		scales	scatter_point	0.503135		LM	rocks	4f	1.12931	0.725	0.907868	1.4456	0.705236	0.744764		17	b'scales'	#FF1F5B	5.17009	3.00885		b'V1'	18	0.543125	0.514578	0.571281		21019	rocks	5.86587	7.12034		0	2.16497	1.22003		LM	scales
honeycomb	V1		lower_whisker	0.825			scales	20109	scatter_point	1.87732	0		scales	scatter_point	0.626794		LM	honeycomb	4f	2.90966	0.895	2.44138	3.47568	0.878492	0.911508		18	b'scales'	#FF1F5B	-4.20359	3.58223		b'V1'	19	0.54375	0.506359	0.567828		21019	honeycomb	9.81577	9.65619		0	1.9054	1.15595		LM	scales
honeycomb	V1		upper_whisker	0.975			scales	20117	scatter_point	1.97982	0		scales	scatter_point	0.570905		LM	plants	4f	2.9117	0.81125	2.38778	3.58652	0.790905	0.831595		19	b'scales'	#FF1F5B	-3.75478	0.319205		b'V1'	20	0.540625	0.518	0.566906		21019	plants	6.83516	7.60868		0	2.01115	0.864208		LM	scales
honeycomb	LM		Q1	0.878125			scales	21030	scatter_point	1.47165	0		scales	scatter_point	0.548083												20	b'scales'	Gray	-2.60598	0.413708		b'LM'	1	0.350625	0.311219	0.386281		21042	scales	3.80105	4.92519		0	1.91601	0.714792		LM	rocks
honeycomb	LM		Q3	0.921875			scales	21031	scatter_point	2.18758	0		scales	scatter_point	0.61533												21	b'scales'	Gray	-2.54157	-3.59757		b'LM'	2	0.48875	0.433922	0.548125		21042	rocks	4.21002	5.6544		0	1.92282	0.920141		LM	rocks
honeycomb	LM		lower_whisker	0.85			scales	21033	scatter_point	1.77646	0		scales	scatter_point	0.597245												22	b'scales'	Gray	-7.95982	0.461037		b'LM'	3	0.528125	0.466062	0.580328		21042	honeycomb	4.14091	4.82879		0	2.24562	0.23289		LM	rocks
honeycomb	LM		upper_whisker	0.9625			scales	21047	scatter_point	2.07943	0		scales	scatter_point	0.532746												23	b'scales'	Gray	-6.77453	-1.25592		b'LM'	4	0.55875	0.506812	0.613109		21042	plants	3.90319	5.38144		0	2.26118	0.98328		LM	rocks
plants	V1		Q1	0.75			scales	21048	scatter_point	2.14425	0		scales	scatter_point	0.576797												24	b'scales'	Gray	-3.8222	-0.154962		b'LM'	5	0.56	0.510766	0.611906		21014	scales	5.54855	4.65221		0	2.23819	1.34877		LM	honeycomb
plants	V1		Q3	0.8375			scales	21051	scatter_point	2.00127	0		scales	scatter_point	0.624536												25	b'scales'	Gray	-8.35185	-1.25969		b'LM'	6	0.565625	0.514312	0.612266		21014	rocks	7.05933	5.92376		0	2.43221	0.866955		LM	honeycomb
plants	V1		lower_whisker	0.725			scales	21055	scatter_point	1.13595	0		scales	scatter_point	0.578765												26	b'scales'	Gray	-5.23456	-2.0948		b'LM'	7	0.575625	0.512938	0.629687		21014	honeycomb	8.18178	6.61511		0	2.0014	1.33367		LM	honeycomb
plants	V1		upper_whisker	0.875			scales	21056	scatter_point	2.44511	0		scales	scatter_point	0.540816												27	b'scales'	Gray	-10.5557	-0.170436		b'LM'	8	0.5925	0.544094	0.651594		21014	plants	6.30224	5.45433		0	1.68774	0.983647		LM	honeycomb
plants	LM		Q1	0.75			scales	21060	scatter_point	3.16901	0		scales	scatter_point	0.576254												28	b'scales'	Gray	-6.44513	0.778056		b'LM'	9	0.5875	0.535797	0.630875		21083	scales	3.95001	4.59259		0	1.87236	1.07759		LM	plants
plants	LM		Q3	0.859375			scales	21061	scatter_point	2.33416	0		scales	scatter_point	0.545166												29	b'scales'	Gray	-3.39881	-1.42749		b'LM'	10	0.6	0.555297	0.640422		21083	rocks	4.94003	4.32138		0	1.69984	0.801447		LM	plants
plants	LM		lower_whisker	0.7			scales	21062	scatter_point	4.17384	0		scales	scatter_point	0.611714												30	b'scales'	Gray	-5.80189	-1.39363		b'LM'	11	0.6	0.538422	0.650359		21083	honeycomb	5.63897	5.28194		0	2.03127	1.43311		LM	plants
plants	LM		upper_whisker	0.9			scales	21064	scatter_point	2.31751	0		scales	scatter_point	0.485409												31	b'scales'	Gray	-5.00258	-0.540891		b'LM'	12	0.606875	0.566453	0.652234		21083	plants	4.34027	4.64763		0	2.37127	0.589338		LM	plants
scales	V1	20111	scatter_point	0.775	-0.2		rocks	20099	scatter_point	0.604395	1		scales	scatter_point	0.584823												32	b'scales'	Gray	-5.92154	1.13503		b'LM'	13	0.61	0.551125	0.667656		21084	scales	5.39537	3.4198		0	1.97928	1.22863		V1	scales
scales	LM	20111	scatter_point	0.8125	0.2		rocks	20100	scatter_point	0.962649	1		scales	scatter_point	0.553612												33	b'scales'	Gray	-4.21025	0.210056		b'LM'	14	0.609375	0.533984	0.658516		21084	rocks	6.00744	2.90987		0	1.45097	0.910426		LM	scales
scales	V1	20113	scatter_point	0.7	-0.2		rocks	20109	scatter_point	0.86354	1		scales	scatter_point	0.53017												34	b'scales'	Gray	-2.35675	-1.798		b'LM'	15	0.613125	0.568297	0.648156		21084	honeycomb	7.74217	3.15668		0	1.93827	0.693651		V1	rocks
scales	LM	20113	scatter_point	0.8375	0.2		rocks	20117	scatter_point	2.68803	1		scales	scatter_point	0.551501												35	b'scales'	Gray	-4.6098	-2.58377		b'LM'	16	0.593125	0.553625	0.629766		21084	plants	6.89995	3.71714		0	1.65041	0.959276		LM	rocks
scales	V1	20114	scatter_point	0.8375	-0.2		rocks	21030	scatter_point	1.2925	1		scales	scatter_point	0.486426												36	b'scales'	Gray	-7.65544	0.668741		b'LM'	17	0.595625	0.541188	0.644203		21077	scales	5.29783	2.7195		0	1.70366	1.31121		V1	honeycomb
scales	LM	20114	scatter_point	0.8	0.2		rocks	21031	scatter_point	1.92839	1		scales	scatter_point	0.542717												37	b'scales'	Gray	-4.72419	-3.15655		b'LM'	18	0.610625	0.570469	0.641969		21077	rocks	6.42312	3.81221		0	1.95914	1.11331		LM	honeycomb
scales	V1	21001	scatter_point	0.6375	-0.2		rocks	21033	scatter_point	0.752791	1		scales	scatter_point	0.564636												38	b'scales'	Gray	-6.82756	-0.0218254		b'LM'	19	0.59875	0.556547	0.634797		21077	honeycomb	8.23016	4.45432		0	2.33951	0.875901		V1	plants
scales	LM	21001	scatter_point	0.8375	0.2		rocks	21047	scatter_point	0.64326	1		scales	scatter_point	0.525878												39	b'scales'	Gray	-5.69901	-1.78619		b'LM'	20	0.595625	0.551094	0.635		21077	plants	6.85141	3.44835		0	2.31026	0.491409		LM	plants
scales	V1	21019	scatter_point	0.7	-0.2		rocks	21048	scatter_point	1.24954	1		scales	scatter_point	0.575741												40	b'rocks'	#AF58BA	8.98303	3.40011													0	1.80221	0.963864		V1	scales
scales	LM	21019	scatter_point	0.8	0.2		rocks	21051	scatter_point	1.34181	1		scales	scatter_point	0.570055												41	b'rocks'	#AF58BA	9.51224	7.51268													0	2.07226	0.652969		LM	scales
scales	V1	21042	scatter_point	0.7625	-0.2		rocks	21055	scatter_point	1.37414	1		scales	scatter_point	0.559597												42	b'rocks'	#AF58BA	8.34407	2.11109													0	2.07309	0.785846		V1	rocks
scales	LM	21042	scatter_point	0.7875	0.2		rocks	21056	scatter_point	1.628	1		scales	scatter_point	0.563371												43	b'rocks'	#AF58BA	11.3989	5.06807													0	1.62456	0.901702		LM	rocks
scales	V1	21014	scatter_point	0.7	-0.2		rocks	21060	scatter_point	1.57385	1		scales	scatter_point	0.603862												44	b'rocks'	#AF58BA	9.46615	3.91546													0	1.82834	0.806937		V1	honeycomb
scales	LM	21014	scatter_point	0.6375	0.2		rocks	21061	scatter_point	1.6494	1		scales	scatter_point	0.49761												45	b'rocks'	#AF58BA	8.88943	4.06727													0	1.98438	0.778992		LM	honeycomb
scales	V1	21083	scatter_point	0.775	-0.2		rocks	21062	scatter_point	2.00209	1		scales	scatter_point	0.449414												46	b'rocks'	#AF58BA	11.2482	-1.05012													0	1.87583	0.95723		V1	plants
scales	LM	21083	scatter_point	0.8625	0.2		rocks	21064	scatter_point	1.45905	1		scales	scatter_point	0.506348												47	b'rocks'	#AF58BA	2.44284	0.731322													0	2.56289	1.52926		LM	plants
scales	V1	21084	scatter_point	0.8625	-0.2		honeycomb	20099	scatter_point	2.0648	2		scales	scatter_point	0.603733												48	b'rocks'	#AF58BA	-3.55265	-1.23063													0	2.35261	1.85278		V1	scales
scales	LM	21084	scatter_point	0.9375	0.2		honeycomb	20100	scatter_point	2.88131	2		scales	scatter_point	0.598119												49	b'rocks'	#AF58BA	7.92279	8.11833													0	2.1568	1.0183		LM	scales
scales	V1	21077	scatter_point	0.775	-0.2		honeycomb	20109	scatter_point	2.44695	2		scales	scatter_point	0.496854												50	b'rocks'	#AF58BA	5.1605	7.07345													0	2.65049	0.875443		V1	rocks
scales	LM	21077	scatter_point	0.8875	0.2		honeycomb	20117	scatter_point	2.4461	2		scales	scatter_point	0.491653												51	b'rocks'	#AF58BA	4.30054	1.15694													0	2.20722	0.967512		LM	rocks
rocks	V1	20111	scatter_point	0.6125	0.8		honeycomb	21030	scatter_point	2.27847	2		scales	scatter_point	0.496186												52	b'rocks'	#AF58BA	8.04888	5.39354													0	2.66483	1.02573		V1	honeycomb
rocks	LM	20111	scatter_point	0.7625	1.2		honeycomb	21031	scatter_point	2.27799	2		scales	scatter_point	0.615089												53	b'rocks'	#AF58BA	1.50816	-1.13013													0	2.33391	0.742078		LM	honeycomb
rocks	V1	20113	scatter_point	0.65	0.8		honeycomb	21033	scatter_point	1.31117	2		scales	scatter_point	0.580856												54	b'rocks'	#AF58BA	2.65839	-1.33321													0	2.13782	0.72543		V1	plants
rocks	LM	20113	scatter_point	0.6625	1.2		honeycomb	21047	scatter_point	3.20724	2		scales	scatter_point	0.504419												55	b'rocks'	#AF58BA	6.11691	-0.960339													0	2.23534	1.0514		LM	plants
rocks	V1	20114	scatter_point	0.5375	0.8		honeycomb	21048	scatter_point	1.60012	2		scales	scatter_point	0.561309												56	b'rocks'	#AF58BA	1.17889	8.7494													0	2.20992	1.28266		V1	scales
rocks	LM	20114	scatter_point	0.7	1.2		honeycomb	21051	scatter_point	3.04373	2		scales	scatter_point	0.554579												57	b'rocks'	#AF58BA	3.29797	3.15974													0	1.06215	0.697522		LM	scales
rocks	V1	21001	scatter_point	0.675	0.8		honeycomb	21055	scatter_point	2.19191	2		scales	scatter_point	0.511669												58	b'rocks'	#AF58BA	-4.19202	-1.42792													0	2.47161	0.773169		V1	rocks
rocks	LM	21001	scatter_point	0.7125	1.2		honeycomb	21056	scatter_point	1.99811	2		scales	scatter_point	0.556154												59	b'rocks'	#AF58BA	-6.83072	0.00433845													0	2.518	0.905146		LM	rocks
rocks	V1	21019	scatter_point	0.65	0.8		honeycomb	21060	scatter_point	1.85436	2		scales	scatter_point	0.612933												60	b'rocks'	Gray	4.11954	-3.31769													0	2.1037	0.946537		V1	honeycomb
rocks	LM	21019	scatter_point	0.7	1.2		honeycomb	21061	scatter_point	2.57702	2		scales	scatter_point	0.508731												61	b'rocks'	Gray	-2.67201	0.118673													0	2.13169	1.02871		LM	honeycomb
rocks	V1	21042	scatter_point	0.6	0.8		honeycomb	21062	scatter_point	4.62124	2		scales	scatter_point	0.562527												62	b'rocks'	Gray	-4.67367	0.544197													0	1.50843	0.236862		V1	plants
rocks	LM	21042	scatter_point	0.7875	1.2		honeycomb	21064	scatter_point	2.03287	2		scales	scatter_point	0.538766												63	b'rocks'	Gray	-5.84222	-0.31128													0	2.1215	0.796926		LM	plants
rocks	V1	21014	scatter_point	0.5625	0.8		plants	20099	scatter_point	2.2831	3		scales	scatter_point	0.597821												64	b'rocks'	Gray	-2.62458	2.94267													0	2.08136	0.563417		V1	scales
rocks	LM	21014	scatter_point	0.6625	1.2		plants	20100	scatter_point	1.04646	3		scales	scatter_point	0.629476												65	b'rocks'	Gray	-4.9176	-0.877827													0	2.05636	0.963176		LM	scales
rocks	V1	21083	scatter_point	0.625	0.8		plants	20109	scatter_point	1.78605	3		scales	scatter_point	0.537116												66	b'rocks'	Gray	-5.15552	-0.519766													0	2.40173	1.12931		V1	rocks
rocks	LM	21083	scatter_point	0.875	1.2		plants	20117	scatter_point	2.90656	3		scales	scatter_point	0.585757												67	b'rocks'	Gray	-0.277722	2.83785													0	1.99102	0.708147		LM	rocks
rocks	V1	21084	scatter_point	0.775	0.8		plants	21030	scatter_point	2.12215	3		scales	scatter_point	0.561704												68	b'rocks'	Gray	-4.38321	-0.498957													0	1.60755	1.10029		V1	honeycomb
rocks	LM	21084	scatter_point	0.6875	1.2		plants	21031	scatter_point	2.07089	3		scales	scatter_point	0.528224												69	b'rocks'	Gray	-1.773	4.30544													0	2.01899	1.35489		LM	honeycomb
rocks	V1	21077	scatter_point	0.825	0.8		plants	21033	scatter_point	1.79547	3		scales	scatter_point	0.553063												70	b'rocks'	Gray	-7.43275	3.08407													0	2.37225	0.998036		V1	plants
rocks	LM	21077	scatter_point	0.7	1.2		plants	21047	scatter_point	0.653552	3		scales	scatter_point	0.564906												71	b'rocks'	Gray	-7.18432	-0.47219													0	1.72601	1.16996		LM	plants
honeycomb	V1	20111	scatter_point	0.975	1.8		plants	21048	scatter_point	1.63079	3		scales	scatter_point	0.574961												72	b'rocks'	Gray	5.77697	1.70115													0	2.15443	1.05087		V1	scales
honeycomb	LM	20111	scatter_point	0.9625	2.2		plants	21051	scatter_point	0.224627	3		scales	scatter_point	0.555181												73	b'rocks'	Gray	1.01598	-0.302718													0	2.35164	0.998662		LM	scales
honeycomb	V1	20113	scatter_point	0.875	1.8		plants	21055	scatter_point	1.55307	3		scales	scatter_point	0.608002												74	b'rocks'	Gray	2.92667	-2.67466													0	2.00442	1.00858		V1	rocks
honeycomb	LM	20113	scatter_point	0.9	2.2		plants	21056	scatter_point	2.12508	3		scales	scatter_point	0.557047												75	b'rocks'	Gray	-1.4059	0.659153													0	1.88622	0.730304		LM	rocks
honeycomb	V1	20114	scatter_point	0.85	1.8		plants	21060	scatter_point	2.59383	3		scales	scatter_point	0.608574												76	b'rocks'	Gray	-5.84317	-0.583458													0	2.25448	1.34782		V1	honeycomb
honeycomb	LM	20114	scatter_point	0.9125	2.2		plants	21061	scatter_point	2.87764	3		scales	scatter_point	0.547043												77	b'rocks'	Gray	-1.30509	1.78437													0	2.28965	0.558024		LM	honeycomb
honeycomb	V1	21001	scatter_point	0.875	1.8		plants	21062	scatter_point	2.34064	3		scales	scatter_point	0.512145												78	b'rocks'	Gray	-8.19188	0.828256													0	1.5662	0.561979		V1	plants
honeycomb	LM	21001	scatter_point	0.775	2.2		plants	21064	scatter_point	2.18511	3		scales	scatter_point	0.550444												79	b'rocks'	Gray	-5.36325	-2.94543													0	2.13793	1.51283		LM	plants
honeycomb	V1	21019	scatter_point	0.875	1.8								scales	scatter_point	0.56546												80	b'honeycomb'	#FFC61E	6.55014	-2.33904													0	2.05114	1.00623		V1	scales
honeycomb	LM	21019	scatter_point	0.9625	2.2								scales	scatter_point	0.513644												81	b'honeycomb'	#FFC61E	7.57585	-1.03666													0	1.66654	1.62891		LM	scales
honeycomb	V1	21042	scatter_point	0.75	1.8								scales	scatter_point	0.536136												82	b'honeycomb'	#FFC61E	13.7238	-2.64287													0	1.78374	0.617567		V1	rocks
honeycomb	LM	21042	scatter_point	0.9	2.2								scales	scatter_point	0.54219												83	b'honeycomb'	#FFC61E	6.14813	-6.38232													0	1.8862	0.81827		LM	rocks
honeycomb	V1	21014	scatter_point	0.825	1.8								scales	scatter_point	0.587569												84	b'honeycomb'	#FFC61E	6.08918	-2.63076													0	2.38223	0.7302		V1	honeycomb
honeycomb	LM	21014	scatter_point	0.85	2.2								scales	scatter_point	0.577017												85	b'honeycomb'	#FFC61E	7.89417	-5.14907													0	1.50907	1.0635		LM	honeycomb
honeycomb	V1	21083	scatter_point	0.9125	1.8								scales	scatter_point	0.521989												86	b'honeycomb'	#FFC61E	8.49876	-5.68152													0	2.45447	0.96518		V1	plants
honeycomb	LM	21083	scatter_point	0.8875	2.2								scales	scatter_point	0.656128												87	b'honeycomb'	#FFC61E	12.117	-5.85066													0	2.01894	0.63834		LM	plants
honeycomb	V1	21084	scatter_point	0.8625	1.8								scales	scatter_point	0.494261												88	b'honeycomb'	#FFC61E	16.3857	-5.43558													0	1.61123	1.2351		V1	scales
honeycomb	LM	21084	scatter_point	0.875	2.2								scales	scatter_point	0.535848												89	b'honeycomb'	#FFC61E	5.14908	-1.13477													0	2.13796	1.16247		LM	scales
honeycomb	V1	21077	scatter_point	0.9625	1.8								scales	scatter_point	0.554672												90	b'honeycomb'	#FFC61E	11.7027	-3.60298													0	2.00845	1.31395		V1	rocks
honeycomb	LM	21077	scatter_point	0.925	2.2								scales	scatter_point	0.537467												91	b'honeycomb'	#FFC61E	20.7737	-7.25627													0	1.7607	0.512743		LM	rocks
plants	V1	20111	scatter_point	0.7875	2.8								scales	scatter_point	0.513482												92	b'honeycomb'	#FFC61E	7.94026	-3.44653													0	2.11619	0.758349		V1	honeycomb
plants	LM	20111	scatter_point	0.875	3.2								scales	scatter_point	0.564975												93	b'honeycomb'	#FFC61E	2.71786	-4.95665													0	1.7425	1.16737		LM	honeycomb
plants	V1	20113	scatter_point	0.8375	2.8								scales	scatter_point	0.602906												94	b'honeycomb'	#FFC61E	1.92128	-1.57413													0	2.05068	1.24699		V1	plants
plants	LM	20113	scatter_point	0.8625	3.2								scales	scatter_point	0.563217												95	b'honeycomb'	#FFC61E	6.01082	-2.95227													0	2.47586	1.49344		LM	plants
plants	V1	20114	scatter_point	0.8	2.8								scales	scatter_point	0.530503												96	b'honeycomb'	#FFC61E	5.2311	-3.81694													0	1.75141	0.630658		V1	scales
plants	LM	20114	scatter_point	0.9	3.2								scales	scatter_point	0.500374												97	b'honeycomb'	#FFC61E	6.64961	-2.95551													0	1.72719	1.06413		LM	scales
plants	V1	21001	scatter_point	0.7375	2.8								scales	scatter_point	0.514914												98	b'honeycomb'	#FFC61E	2.18417	-4.77554													0	2.02413	0.726798		V1	rocks
plants	LM	21001	scatter_point	0.7375	3.2								scales	scatter_point	0.596081												99	b'honeycomb'	#FFC61E	11.4793	-6.36968													0	2.0094	0.427459		LM	rocks
plants	V1	21019	scatter_point	0.725	2.8								scales	scatter_point	0.600105												100	b'honeycomb'	Gray	-2.64634	-4.64842													0	1.44043	0.921824		V1	honeycomb
plants	LM	21019	scatter_point	0.85	3.2								scales	scatter_point	0.56031												101	b'honeycomb'	Gray	-7.08722	0.852237													0	1.90696	1.0623		LM	honeycomb
plants	V1	21042	scatter_point	0.825	2.8								scales	scatter_point	0.555273												102	b'honeycomb'	Gray	-3.96977	-0.363975													0	2.49675	0.71204		V1	plants
plants	LM	21042	scatter_point	0.8125	3.2								scales	scatter_point	0.634843												103	b'honeycomb'	Gray	-5.4309	-5.34978													0	2.12691	0.705906		LM	plants
plants	V1	21014	scatter_point	0.6125	2.8								scales	scatter_point	0.567107												104	b'honeycomb'	Gray	-9.49132	-1.1037													0	1.6525	1.37054		V1	scales
plants	LM	21014	scatter_point	0.7	3.2								scales	scatter_point	0.553572												105	b'honeycomb'	Gray	-9.82207	-1.39861													0	2.271	0.704227		LM	scales
plants	V1	21083	scatter_point	0.8625	2.8								scales	scatter_point	0.59313												106	b'honeycomb'	Gray	-5.90797	-0.937449													0	1.87648	0.882891		V1	rocks
plants	LM	21083	scatter_point	0.85	3.2								scales	scatter_point	0.574205												107	b'honeycomb'	Gray	-4.07131	0.34112													0	1.68187	0.689643		LM	rocks
plants	V1	21084	scatter_point	0.8375	2.8								scales	scatter_point	0.65668												108	b'honeycomb'	Gray	-4.1883	-1.87369													0	1.84427	0.906278		V1	honeycomb
plants	LM	21084	scatter_point	0.7875	3.2								scales	scatter_point	0.701114												109	b'honeycomb'	Gray	-9.88047	-0.687753													0	1.83103	1.22388		LM	honeycomb
plants	V1	21077	scatter_point	0.875	2.8								scales	scatter_point	0.619633												110	b'honeycomb'	Gray	-4.36424	-1.7619													0	2.04308	0.842667		V1	plants
plants	LM	21077	scatter_point	0.7375	3.2								scales	scatter_point	0.611062												111	b'honeycomb'	Gray	-4.16	-1.82493													0	1.54421	0.275591		LM	plants
													scales	scatter_point	0.598345												112	b'honeycomb'	Gray	-5.32121	-1.67293													0	2.01278	0.951066
													scales	scatter_point	0.631823												113	b'honeycomb'	Gray	-4.56862	-0.584648													0	2.44772	1.15069
													scales	scatter_point	0.581709												114	b'honeycomb'	Gray	-7.60696	-2.60708													0	2.38123	1.28287
													scales	scatter_point	0.622305												115	b'honeycomb'	Gray	-5.29678	-0.205804													0	2.59594	0.754173
													scales	scatter_point	0.563785												116	b'honeycomb'	Gray	-6.10605	-1.84792													0	2.15326	1.00207
													scales	scatter_point	0.570661												117	b'honeycomb'	Gray	-4.71651	-0.374935													0	2.38568	0.924053
													scales	scatter_point	0.495643												118	b'honeycomb'	Gray	1.38248	-3.54666													0	2.25223	1.08785
													scales	scatter_point	0.561239												119	b'honeycomb'	Gray	-4.82701	-1.3933													0	1.39894	0.815904
													scales	scatter_point	0.545539												120	b'plants'	#00CD6C	0.910829	4.67345													0	2.26809	0.890958
													scales	scatter_point	0.501967												121	b'plants'	#00CD6C	16.0225	3.73768													0	1.90219	1.24095
													scales	scatter_point	0.502305												122	b'plants'	#00CD6C	10.4784	-5.6413													0	2.24546	1.022
													scales	scatter_point	0.581801												123	b'plants'	#00CD6C	-3.0652	-0.657097													0	2.32126	1.17067
													scales	scatter_point	0.513054												124	b'plants'	#00CD6C	9.14511	-4.19971													0	1.44038	1.27487
													scales	scatter_point	0.556333												125	b'plants'	#00CD6C	1.62599	-0.475127													0	1.87089	0.572766
													scales	scatter_point	0.563257												126	b'plants'	#00CD6C	1.44084	-3.94705													0	2.10565	1.20835
													scales	scatter_point	0.610587												127	b'plants'	#00CD6C	5.07174	-0.948295													0	2.04947	1.0338
													scales	scatter_point	0.533387												128	b'plants'	#00CD6C	0.963926	-0.889293													0	2.07757	1.08306
													scales	scatter_point	0.572874												129	b'plants'	#00CD6C	5.06403	2.60584													0	1.76359	1.02264
													scales	scatter_point	0.572972												130	b'plants'	#00CD6C	5.79944	1.58321													0	2.08087	1.14587
													scales	scatter_point	0.537392												131	b'plants'	#00CD6C	-2.78335	1.5277													0	1.60417	1.09653
													scales	scatter_point	0.50402												132	b'plants'	#00CD6C	10.5145	-2.41088													0	1.81384	1.10861
													scales	scatter_point	0.626096												133	b'plants'	#00CD6C	19.0955	5.31164													0	1.99907	0.47784
													scales	scatter_point	0.574393												134	b'plants'	#00CD6C	-6.3502	-0.904085													0	1.62042	1.3455
													scales	scatter_point	0.577014												135	b'plants'	#00CD6C	1.65562	-2.08937													0	2.16221	1.29085
													scales	scatter_point	0.530267												136	b'plants'	#00CD6C	3.40576	1.69088													0	2.13288	1.32117
													scales	scatter_point	0.526057												137	b'plants'	#00CD6C	1.06185	-1.8774													0	2.12895	1.33408
													scales	scatter_point	0.493772												138	b'plants'	#00CD6C	-1.14877	-2.80717													0	1.63557	1.23777
													scales	scatter_point	0.567435												139	b'plants'	#00CD6C	11.6059	0.836947													0	1.94309	0.466566
													scales	scatter_point	0.560914												140	b'plants'	Gray	-0.859679	-2.36217													0	1.85447	1.26787
													scales	scatter_point	0.566858												141	b'plants'	Gray	-5.8602	1.08141													0	1.90757	1.62072
													scales	scatter_point	0.564615												142	b'plants'	Gray	-5.95241	0.686882													0	2.7134	1.17548
													scales	scatter_point	0.57335												143	b'plants'	Gray	-3.71342	-0.18046													0	2.36048	0.355219
													scales	scatter_point	0.579851												144	b'plants'	Gray	-5.80552	-0.349465													0	2.07994	1.17497
													scales	scatter_point	0.493668												145	b'plants'	Gray	1.07186	-3.80219													0	2.21865	0.688501
													scales	scatter_point	0.593426												146	b'plants'	Gray	0.741299	-1.35227													0	2.21105	0.862934
													scales	scatter_point	0.61325												147	b'plants'	Gray	-4.6398	-1.32577													0	2.00144	1.957
													scales	scatter_point	0.598093												148	b'plants'	Gray	-6.91765	1.81312													0	1.89225	0.782757
													scales	scatter_point	0.582852												149	b'plants'	Gray	-4.59148	0.646136													0	1.78476	1.35513
													scales	scatter_point	0.601303												150	b'plants'	Gray	-4.77626	-0.0934417													0	2.51255	0.969319
													scales	scatter_point	0.555388												151	b'plants'	Gray	-5.73442	-1.59122													0	1.60902	1.55774
													scales	scatter_point	0.532019												152	b'plants'	Gray	-8.10247	-0.144347													0	2.34753	0.897658
													scales	scatter_point	0.495401												153	b'plants'	Gray	1.12664	-1.0056													0	2.32986	1.09451
													scales	scatter_point	0.513379												154	b'plants'	Gray	-10.2839	1.18996													0	2.16243	1.00828
													scales	scatter_point	0.568952												155	b'plants'	Gray	-8.3021	0.101867													0	2.29191	0.588288
													scales	scatter_point	0.521576												156	b'plants'	Gray	-5.33576	1.00079													0	1.67819	1.00901
													scales	scatter_point	0.531983												157	b'plants'	Gray	-6.3398	-0.210704													0	1.82754	1.13642
													scales	scatter_point	0.578619												158	b'plants'	Gray	-5.25369	-0.545507													0	1.60129	1.55699
													scales	scatter_point	0.583848												159	b'plants'	Gray	-4.68738	0.640285													0	2.23232	1.08986
													scales	scatter_point	0.546511																													0	2.42136	1.18759
													scales	scatter_point	0.500806																													0	1.93523	1.14818
													scales	scatter_point	0.605399																													0	2.53844	0.992028
													scales	scatter_point	0.64395																													0	2.49383	0.902977
													scales	scatter_point	0.550091																													0	2.40235	1.10787
													scales	scatter_point	0.524258																													0	1.86511	1.20685
													scales	scatter_point	0.607557																													0	1.83171	0.806838
													scales	scatter_point	0.533575																													0	1.97023	0.727186
													scales	scatter_point	0.575062																													0	1.9744	1.38829
													scales	scatter_point	0.549359																													0	2.36498	1.36528
													scales	scatter_point	0.550909																													0	1.99359	0.727687
													scales	scatter_point	0.546669																													0	1.55744	1.03342
													scales	scatter_point	0.572153																													0	2.64845	1.32058
													scales	scatter_point	0.528778																													0	2.37369	1.05634
													scales	scatter_point	0.511197																													0	2.07749	0.848205
													scales	scatter_point	0.553235																													0	2.08153	0.519182
													scales	scatter_point	0.517689																													0	1.94951	1.00645
													scales	scatter_point	0.507998																													0	1.56846	0.585129
													scales	scatter_point	0.542135																													0	1.68178	0.483064
													scales	scatter_point	0.631145																													0	1.94278	0.891835
													scales	scatter_point	0.534424																													0	2.50131	1.16786
													scales	scatter_point	0.581725																													0	2.37301	0.872562
													scales	scatter_point	0.544942																													0	1.77275	0.880201
													scales	scatter_point	0.549719																													0	1.98057	1.02724
													scales	scatter_point	0.549815																													0	1.12081	1.0536
													scales	scatter_point	0.542911																													0	2.47772	1.22605
													scales	scatter_point	0.546125																													0	2.01531	1.18889
													scales	scatter_point	0.587979																													0	2.119	0.538737
													scales	scatter_point	0.54381																													0	2.30617	0.919047
													scales	scatter_point	0.550008																													0	2.34997	0.769929
													scales	scatter_point	0.606341																													0	2.50339	1.3896
													scales	scatter_point	0.568409																													0	1.29286	0.830929
													scales	scatter_point	0.708819																													0	1.82324	1.03665
													scales	scatter_point	0.493105																													0	2.09558	0.885546
													scales	scatter_point	0.596001																													0	2.55625	0.866015
													scales	scatter_point	0.568045																													0	1.97486	0.649227
													scales	scatter_point	0.578037																													0	1.86103	1.50897
													scales	scatter_point	0.526708																													0	1.95964	1.11164
													scales	scatter_point	0.530358																													0	2.2562	1.53128
													scales	scatter_point	0.529982																													0	2.22757	0.514692
													scales	scatter_point	0.545218																													0	1.67403	1.06948
													scales	scatter_point	0.579216																													0	1.75111	0.759829
													scales	scatter_point	0.628494																													0	2.14083	1.22427
													scales	scatter_point	0.520249																													0	2.0977	0.752952
													scales	scatter_point	0.554105																													0	2.4287	1.22098
													scales	scatter_point	0.578576																													0	2.22968	1.23104
													scales	scatter_point	0.550881																													0	2.36208	0.716198
													scales	scatter_point	0.521132																													0	1.9562	0.873916
													scales	scatter_point	0.574065																													0	2.24197	1.10592
													scales	scatter_point	0.609398																													0	1.90159	0.451977
													scales	scatter_point	0.505317																													0	1.97772	1.08861
													scales	scatter_point	0.57717																													0	1.86354	0.817275
													scales	scatter_point	0.512071																													0	1.97438	0.672425
													scales	scatter_point	0.536256																													0	1.6683	0.514328
													scales	scatter_point	0.643316																													0	2.28572	0.990331
													scales	scatter_point	0.548977																													0	2.53061	1.13239
													scales	scatter_point	0.491185																													0	1.01232	0.855596
													scales	scatter_point	0.64933																													0	1.52535	0.801891
													scales	scatter_point	0.574395																													0	1.58312	0.758923
													scales	scatter_point	0.639935																													0	1.62352	0.746275
													scales	scatter_point	0.570648																													0	2.11724	1.06562
													scales	scatter_point	0.517511																													0	2.20534	0.718367
													scales	scatter_point	0.503278																													0	2.44742	1.02808
													scales	scatter_point	0.54057																													0	1.86074	0.972346
													scales	scatter_point	0.544755																													0	2.33136	1.66805
													scales	scatter_point	0.610076																													0	1.85302	0.855247
													scales	scatter_point	0.562236																													0	1.71313	1.46115
													scales	scatter_point	0.574136																													0	1.91576	1.6
													scales	scatter_point	0.490524																													0	2.00161	0.580928
													scales	scatter_point	0.592391																													0	2.35302	0.986622
													scales	scatter_point	0.580363																													0	2.04752	0.556476
													scales	scatter_point	0.593382																													0	2.06958	0.450293
													scales	scatter_point	0.539566																													0	1.75764	1.09012
													scales	scatter_point	0.494362																													0	1.95316	0.883324
													scales	scatter_point	0.589131																													0	2.10846	0.603223
													scales	scatter_point	0.531658																													0	2.12109	1.55517
													scales	scatter_point	0.6171																													0	2.27249	1.01947
													scales	scatter_point	0.611977																													0	1.99931	1.49998
													scales	scatter_point	0.558464																													0	1.98641	1.4224
													scales	scatter_point	0.522403																													0	1.53011	1.06596
													scales	scatter_point	0.490576																													0	1.96899	1.13204
													scales	scatter_point	0.61772																													0	2.16255	0.644794
													scales	scatter_point	0.53544																													0	1.71866	0.571842
													scales	scatter_point	0.561253																													0	2.30586	0.788025
													scales	scatter_point	0.502888																													0	1.6612	0.627581
													scales	scatter_point	0.561066																													0	2.01006	0.589221
													scales	scatter_point	0.573518																													0	1.86784	0.997104
													scales	scatter_point	0.589994																													0	1.33053	0.805048
													scales	scatter_point	0.505552																													0	1.85672	0.926423
													scales	scatter_point	0.540712																													0	2.61522	0.727428
													scales	scatter_point	0.613993																													0	1.60811	0.958265
													scales	scatter_point	0.571301																													0	2.49657	0.7499
													scales	scatter_point	0.625936																													0	1.64542	1.16421
													scales	scatter_point	0.537474																													0	1.99026	1.25109
													scales	scatter_point	0.523971																													0	1.57066	0.656298
													scales	scatter_point	0.495818																													0	2.26303	1.01874
													scales	scatter_point	0.570543																													0	1.95964	1.55925
													scales	scatter_point	0.521583																													0	2.25608	1.50249
													scales	scatter_point	0.5663																													0	2.46761	0.827939
													scales	scatter_point	0.543531																													0	1.92893	0.577677
													scales	scatter_point	0.503248																													0	2.05642	0.416535
													scales	scatter_point	0.517861																													0	2.08151	1.16895
													scales	scatter_point	0.594292																													0	2.19188	0.801702
													scales	scatter_point	0.57016																													0	1.62913	1.07519
													scales	scatter_point	0.592443																													0	1.9904	0.666089
													scales	scatter_point	0.520545																													0	1.75113	0.679806
													scales	scatter_point	0.568272																													0	1.93833	0.88582
													scales	scatter_point	0.54278																													0	2.46041	1.44862
													scales	scatter_point	0.557422																													0	2.23484	1.18602
													scales	scatter_point	0.514254																													0	2.38112	0.790625
													scales	scatter_point	0.610936																													0	2.81901	-0.090069
													scales	scatter_point	0.508582																													0	1.91467	0.736785
													scales	scatter_point	0.546902																													0	2.35261	1.5125
													scales	scatter_point	0.482661																													0	2.12735	0.777547
													scales	scatter_point	0.571338																													0	1.83892	0.695545
													scales	scatter_point	0.56696																													0	2.3622	1.36072
													scales	scatter_point	0.502987																													0	2.02793	1.21228
													scales	scatter_point	0.621453																													0	1.84412	0.612498
													scales	scatter_point	0.508344																													0	2.31265	1.32212
													scales	scatter_point	0.517549																													0	2.05071	1.32057
													scales	scatter_point	0.517712																													0	1.85372	0.821184
													scales	scatter_point	0.532478																													0	2.20313	1.35409
													scales	scatter_point	0.640468																													0	2.00133	0.99
													scales	scatter_point	0.67254																													0	2.09316	1.02941
													scales	scatter_point	0.626586																													0	1.61138	0.856609
													scales	scatter_point	0.647619																													0	2.41949	0.757811
													scales	scatter_point	0.528196																													0	2.52289	0.97528
													scales	scatter_point	0.646851																													0	3.09436	0.421803
													scales	scatter_point	0.531447																													0	1.77816	1.21534
													scales	scatter_point	0.632737																													0	1.66393	0.682217
													scales	scatter_point	0.631334																													0	1.86025	0.722156
													scales	scatter_point	0.565569																													0	1.72875	1.03066
													scales	scatter_point	0.631453																													0	2.33751	0.916136
													scales	scatter_point	0.591357																													0	1.94594	0.71229
													scales	scatter_point	0.616837																													0	2.03883	1.31464
													scales	scatter_point	0.575615																													0	2.23235	0.859297
													scales	scatter_point	0.551435																													0	2.15379	1.50162
													scales	scatter_point	0.551806																													0	2.44942	1.20639
													scales	scatter_point	0.517724																													0	1.68604	0.995283
													scales	scatter_point	0.596677																													0	1.85034	1.15806
													scales	scatter_point	0.673847																													1	-2.53694	2.1224
													scales	scatter_point	0.633257																													1	-0.483616	2.12531
													scales	scatter_point	0.524926																													1	-2.74332	0.57959
													scales	scatter_point	0.511886																													1	-1.31651	2.87225
													scales	scatter_point	0.620377																													1	-0.865767	-0.129905
													scales	scatter_point	0.576053																													1	-2.60482	2.96687
													scales	scatter_point	0.59071																													1	-2.05257	2.49648
													scales	scatter_point	0.588803																													1	-1.01612	1.50995
													scales	scatter_point	0.579346																													1	-2.49682	2.74869
													scales	scatter_point	0.545051																													1	-2.55687	1.32485
													scales	scatter_point	0.523072																													1	-2.80102	3.12379
													scales	scatter_point	0.504852																													1	-2.78476	2.32309
													scales	scatter_point	0.536509																													1	-0.888726	1.67595
													scales	scatter_point	0.493469																													1	-3.21869	1.28883
													scales	scatter_point	0.615876																													1	-3.10695	3.36223
													scales	scatter_point	0.617718																													1	-1.41818	1.79179
													scales	scatter_point	0.438228																													1	-2.0877	1.33329
													scales	scatter_point	0.621342																													1	-2.27823	2.72267
													scales	scatter_point	0.52705																													1	-1.52448	2.24378
													scales	scatter_point	0.587446																													1	-1.02879	0.554362
													scales	scatter_point	0.637667																													1	-1.76949	2.53436
													scales	scatter_point	0.586434																													1	-0.725715	1.71606
													scales	scatter_point	0.485014																													1	-0.469239	2.12256
													scales	scatter_point	0.561828																													1	-3.28601	1.09985
													scales	scatter_point	0.559047																													1	-0.795135	1.93129
													scales	scatter_point	0.51785																													1	-0.994654	2.03098
													scales	scatter_point	0.494601																													1	-1.53825	2.33022
													scales	scatter_point	0.546364																													1	-1.06393	2.47637
													scales	scatter_point	0.525867																													1	-2.55385	2.06874
													scales	scatter_point	0.545781																													1	-2.15019	1.76847
													scales	scatter_point	0.552187																													1	-1.3124	2.46246
													scales	scatter_point	0.593347																													1	-1.05769	1.884
													scales	scatter_point	0.561529																													1	-2.58098	2.57955
													scales	scatter_point	0.559405																													1	-1.34416	2.52151
													scales	scatter_point	0.550578																													1	-2.4819	1.29575
													scales	scatter_point	0.565729																													1	-0.8722	3.99097
													scales	scatter_point	0.651366																													1	-2.38326	1.68535
													scales	scatter_point	0.550986																													1	-1.64178	2.37072
													scales	scatter_point	0.569565																													1	-3.4865	1.24215
													scales	scatter_point	0.591287																													1	-1.48184	2.40896
													scales	scatter_point	0.511416																													1	-0.923525	2.00985
													scales	scatter_point	0.583483																													1	-2.43742	2.00095
													scales	scatter_point	0.593917																													1	-1.68464	1.73444
													scales	scatter_point	0.587748																													1	-2.06874	2.15758
													scales	scatter_point	0.56091																													1	-1.98489	0.832349
													scales	scatter_point	0.506778																													1	-1.21214	1.94392
													scales	scatter_point	0.542085																													1	-1.53156	2.19143
													scales	scatter_point	0.526815																													1	-1.26214	2.61896
													scales	scatter_point	0.575883																													1	-3.28474	2.30177
													scales	scatter_point	0.532126																													1	-2.53953	3.57115
													scales	scatter_point	0.644083																													1	-0.88046	1.02406
													scales	scatter_point	0.612982																													1	-1.19893	2.70692
													scales	scatter_point	0.55672																													1	-2.31024	2.05409
													scales	scatter_point	0.536907																													1	-0.558283	1.923
													scales	scatter_point	0.533533																													1	-1.59922	2.65963
													scales	scatter_point	0.601472																													1	-1.7179	2.24805
													scales	scatter_point	0.561411																													1	-1.81118	1.0956
													scales	scatter_point	0.607419																													1	-1.26013	1.29963
													scales	scatter_point	0.591853																													1	-0.0551112	2.72489
													scales	scatter_point	0.512729																													1	-1.61373	2.06544
													scales	scatter_point	0.535503																													1	-0.278571	4.0877
													scales	scatter_point	0.572233																													1	-3.02323	2.27054
													scales	scatter_point	0.627652																													1	-1.88874	1.74602
													scales	scatter_point	0.535688																													1	-2.06675	2.42533
													scales	scatter_point	0.531103																													1	-1.84325	0.569248
													scales	scatter_point	0.485121																													1	-1.90044	2.08477
													scales	scatter_point	0.657436																													1	-1.58833	1.14419
													scales	scatter_point	0.544939																													1	-2.65397	3.34902
													scales	scatter_point	0.49763																													1	-3.50887	1.72381
													scales	scatter_point	0.593435																													1	-1.2688	2.21468
													scales	scatter_point	0.477662																													1	-1.58463	2.3796
													scales	scatter_point	0.532261																													1	-1.80649	2.71521
													scales	scatter_point	0.618533																													1	-0.696109	2.67433
													scales	scatter_point	0.608571																													1	-1.42007	2.46149
													scales	scatter_point	0.53534																													1	-3.19819	-0.0218616
													scales	scatter_point	0.50187																													1	-1.41645	1.85026
													scales	scatter_point	0.567714																													1	-1.95034	2.50452
													scales	scatter_point	0.55679																													1	-1.91482	0.319198
													scales	scatter_point	0.552686																													1	-2.46326	2.39769
													scales	scatter_point	0.581072																													1	-0.795485	1.09856
													scales	scatter_point	0.518073																													1	-2.61981	2.63534
													scales	scatter_point	0.577179																													1	-3.19896	1.95409
													scales	scatter_point	0.587732																													1	-0.688096	1.79067
													scales	scatter_point	0.642214																													1	-1.69246	3.38522
													scales	scatter_point	0.634299																													1	-1.82755	2.82413
													scales	scatter_point	0.562914																													1	-2.0462	1.21679
													scales	scatter_point	0.515292																													1	-0.544309	1.49521
													scales	scatter_point	0.610734																													1	-1.28059	2.80737
													scales	scatter_point	0.635191																													1	-1.88533	2.35058
													scales	scatter_point	0.599915																													1	-2.76036	2.59564
													scales	scatter_point	0.526886																													1	-0.857869	3.08009
													scales	scatter_point	0.625295																													1	-2.52442	1.8884
													scales	scatter_point	0.500713																													1	-1.9498	2.38107
													scales	scatter_point	0.572913																													1	-2.67115	1.28457
													scales	scatter_point	0.647392																													1	-1.95186	0.426516
													scales	scatter_point	0.642841																													1	-2.47874	2.17983
													scales	scatter_point	0.640425																													1	-1.50952	0.640428
													scales	scatter_point	0.540919																													1	-1.9444	0.94037
													scales	scatter_point	0.593451																													1	-1.83797	1.44033
													scales	scatter_point	0.688798																													1	-4.08843	2.27687
													scales	scatter_point	0.535474																													1	-1.03436	2.45287
													scales	scatter_point	0.593725																													1	-1.67312	3.35752
													scales	scatter_point	0.541978																													1	-2.39401	1.35814
													scales	scatter_point	0.528309																													1	-1.85873	2.23613
													scales	scatter_point	0.616004																													1	-1.5245	1.97218
													scales	scatter_point	0.601554																													1	-2.49159	1.87947
													scales	scatter_point	0.552311																													1	-0.888694	1.90045
													scales	scatter_point	0.546021																													1	-1.54513	1.90587
													scales	scatter_point	0.557492																													1	-0.512043	2.97828
													scales	scatter_point	0.566005																													1	-2.54893	3.49747
													scales	scatter_point	0.600406																													1	-2.6001	2.60273
													scales	scatter_point	0.623667																													1	-2.47505	1.78749
													scales	scatter_point	0.519935																													1	-2.37879	2.88745
													scales	scatter_point	0.549319																													1	-1.61123	2.36792
													scales	scatter_point	0.546198																													1	-2.11219	1.08003
													scales	scatter_point	0.493983																													1	-2.94035	2.07977
													scales	scatter_point	0.537218																													1	-1.92926	1.62584
													scales	scatter_point	0.615594																													1	0.378626	2.10869
													scales	scatter_point	0.583264																													1	-1.96202	2.38647
													scales	scatter_point	0.627864																													1	-1.77177	2.12395
													scales	scatter_point	0.663799																													1	-2.83738	3.1077
													scales	scatter_point	0.548421																													1	-1.03112	1.88911
													scales	scatter_point	0.529314																													1	-1.70633	1.25082
													scales	scatter_point	0.510523																													1	-2.54872	1.66274
													scales	scatter_point	0.547818																													1	-1.38848	4.19082
													scales	scatter_point	0.598621																													1	-0.643356	0.924346
													scales	scatter_point	0.511869																													1	-1.67207	0.960772
													scales	scatter_point	0.538057																													1	-2.70504	1.1346
													scales	scatter_point	0.549878																													1	-2.72383	3.12357
													scales	scatter_point	0.572278																													1	-3.04728	1.64216
													scales	scatter_point	0.586521																													1	-0.0956781	2.7386
													scales	scatter_point	0.648176																													1	-1.37865	1.23932
													scales	scatter_point	0.633546																													1	-1.8478	1.77949
													scales	scatter_point	0.496436																													1	-0.794444	0.536023
													scales	scatter_point	0.540153																													1	-2.329	3.03254
													scales	scatter_point	0.553839																													1	-0.740098	2.95202
													scales	scatter_point	0.555218																													1	-2.37074	2.1154
													scales	scatter_point	0.534228																													1	-1.8591	3.06884
													scales	scatter_point	0.518193																													1	-2.86406	4.31884
													scales	scatter_point	0.548976																													1	-1.86492	1.92587
													scales	scatter_point	0.546442																													1	-2.41695	3.04603
													scales	scatter_point	0.525121																													1	-4.66602	3.13198
													scales	scatter_point	0.572136																													1	-3.05521	2.65137
													scales	scatter_point	0.563362																													1	-1.41429	2.42304
													scales	scatter_point	0.511418																													1	-2.45881	1.29025
													scales	scatter_point	0.686814																													1	-1.67062	1.6042
													scales	scatter_point	0.520809																													1	-1.56703	1.26888
													scales	scatter_point	0.578763																													1	-2.00861	4.75683
													scales	scatter_point	0.632091																													1	-1.55545	2.49834
													scales	scatter_point	0.602759																													1	-1.86088	1.91894
													scales	scatter_point	0.497082																													1	-0.183049	-0.375958
													scales	scatter_point	0.5305																													1	-2.31505	1.84685
													scales	scatter_point	0.595987																													1	-0.867791	1.45677
													scales	scatter_point	0.610922																													1	-2.35448	1.41311
													scales	scatter_point	0.575099																													1	-0.941807	3.0357
													scales	scatter_point	0.572931																													1	-1.47621	3.14759
													scales	scatter_point	0.533884																													1	-2.09905	2.22085
													scales	scatter_point	0.581544																													1	-2.43549	2.34851
													scales	scatter_point	0.574693																													1	-3.05419	1.25492
													scales	scatter_point	0.544426																													1	-1.06541	2.83447
													scales	scatter_point	0.501504																													1	-2.39118	3.47882
													scales	scatter_point	0.517947																													1	-2.5479	1.61692
													scales	scatter_point	0.54555																													1	-2.53794	2.49707
													scales	scatter_point	0.552147																													1	-0.915953	2.16361
													scales	scatter_point	0.534909																													1	-1.5483	2.39275
													scales	scatter_point	0.484302																													1	-1.69718	2.97884
													scales	scatter_point	0.574439																													1	-2.26053	1.56806
													scales	scatter_point	0.54386																													1	-0.869445	2.86099
													scales	scatter_point	0.62464																													1	-2.12881	3.21899
													scales	scatter_point	0.631839																													1	-2.04623	1.89428
													scales	scatter_point	0.527286																													1	-1.82493	0.905136
													scales	scatter_point	0.617959																													1	-2.12454	2.75318
													scales	scatter_point	0.728054																													1	-3.0802	1.19701
													scales	scatter_point	0.546408																													1	-3.36445	0.606759
													scales	scatter_point	0.538986																													1	-2.31446	2.03602
													scales	scatter_point	0.519909																													1	-3.01002	2.29203
													scales	scatter_point	0.566355																													1	-2.14082	2.07357
													scales	scatter_point	0.573029																													1	-1.83726	1.16679
													scales	scatter_point	0.607988																													1	-2.30544	1.30921
													scales	scatter_point	0.536313																													1	-1.46837	1.33713
													scales	scatter_point	0.529933																													1	-2.88504	3.46335
													scales	scatter_point	0.65532																													1	-1.1219	2.56687
													scales	scatter_point	0.578458																													1	-3.19533	0.664336
													scales	scatter_point	0.586639																													1	-1.76734	0.654478
													scales	scatter_point	0.527269																													1	-2.3265	2.11678
													scales	scatter_point	0.631449																													1	-1.25109	1.01207
													scales	scatter_point	0.546985																													1	-3.69078	0.973035
													scales	scatter_point	0.664199																													1	-1.55282	1.16434
													scales	scatter_point	0.524772																													1	-1.93796	2.93185
													scales	scatter_point	0.541956																													1	-2.00712	4.4301
													scales	scatter_point	0.566492																													1	-1.72921	2.88238
													scales	scatter_point	0.55714																													1	-2.67732	1.72942
													scales	scatter_point	0.642954																													1	-2.31229	2.13818
													scales	scatter_point	0.551471																													1	-3.43333	3.17336
													scales	scatter_point	0.501393																													1	-2.63617	0.186753
													scales	scatter_point	0.490576																													1	-3.18039	1.89572
													scales	scatter_point	0.498702																													1	-2.23149	1.42619
													scales	scatter_point	0.49408																													1	-1.87653	1.84739
													scales	scatter_point	0.533728																													1	-2.56889	2.58553
													scales	scatter_point	0.539095																													1	-2.43868	2.55462
													scales	scatter_point	0.566673																													1	-2.06388	1.26241
													scales	scatter_point	0.543674																													1	-1.94236	3.09293
													scales	scatter_point	0.574319																													1	-1.70512	2.96871
													scales	scatter_point	0.550941																													1	-1.64605	0.337091
													scales	scatter_point	0.55467																													1	-2.2514	2.30587
													scales	scatter_point	0.630037																													1	-1.59548	1.77727
													scales	scatter_point	0.559326																													1	-0.396048	1.18591
													scales	scatter_point	0.581365																													1	-2.84511	0.934859
													scales	scatter_point	0.583154																													1	-0.61276	3.45081
													scales	scatter_point	0.607085																													1	-1.99284	2.36136
													scales	scatter_point	0.551086																													1	-1.89203	2.33777
													scales	scatter_point	0.551108																													1	-1.83631	1.08244
													scales	scatter_point	0.63069																													1	-3.60115	2.33687
													scales	scatter_point	0.597801																													1	-1.92496	3.41871
													scales	scatter_point	0.578944																													1	-1.71727	2.25368
													scales	scatter_point	0.515394																													1	-1.78608	1.96261
													scales	scatter_point	0.525202																													1	-1.69036	3.02919
													scales	scatter_point	0.591811																													1	-1.34094	2.92816
													scales	scatter_point	0.530365																													1	-2.57811	2.53375
													scales	scatter_point	0.611887																													1	-2.84876	2.38698
													scales	scatter_point	0.509256																													1	-2.94564	1.363
													scales	scatter_point	0.526057																													1	-3.0221	0.126426
													scales	scatter_point	0.592635																													1	-2.82183	1.22841
													scales	scatter_point	0.57188																													1	-2.17821	2.80733
													scales	scatter_point	0.50928																													1	-2.94718	0.988152
													scales	scatter_point	0.474093																													1	-0.151067	3.89803
													scales	scatter_point	0.540296																													1	-2.45468	1.84383
													scales	scatter_point	0.662731																													1	-2.2665	2.67988
													scales	scatter_point	0.615294																													1	-2.12707	1.41568
													scales	scatter_point	0.614528																													1	-1.7999	0.921178
													scales	scatter_point	0.561344																													1	-2.53063	2.31061
													scales	scatter_point	0.574711																													1	-2.47087	2.96678
													scales	scatter_point	0.644592																													1	-1.4414	2.19969
													scales	scatter_point	0.552512																													1	-1.27274	3.37033
													scales	scatter_point	0.515945																													1	-3.20286	2.16848
													scales	scatter_point	0.577421																													1	-1.69796	2.99775
													scales	scatter_point	0.538607																													1	-3.45075	2.10465
													scales	scatter_point	0.504795																													1	-1.25564	1.80315
													scales	scatter_point	0.507864																													1	-4.11308	2.30733
													scales	scatter_point	0.507465																													1	-2.14164	2.0977
													scales	scatter_point	0.535085																													1	-2.75199	1.36341
													scales	scatter_point	0.55244																													1	-2.16703	3.12377
													scales	scatter_point	0.508562																													1	-1.74624	1.17249
													scales	scatter_point	0.575526																													1	-1.85356	1.24952
													scales	scatter_point	0.564845																													1	-2.44621	1.05644
													scales	scatter_point	0.584311																													1	-2.18156	1.85392
													scales	scatter_point	0.600819																													1	-1.9471	0.256359
													scales	scatter_point	0.485645																													1	-2.76383	2.50429
													scales	scatter_point	0.495551																													1	-4.05993	2.48847
													scales	scatter_point	0.583665																													1	-2.85958	3.35548
													scales	scatter_point	0.499967																													1	-1.9617	2.07872
													scales	scatter_point	0.511833																													1	-2.74124	-0.160196
													scales	scatter_point	0.598309																													1	-1.74412	3.22871
													scales	scatter_point	0.594902																													1	-0.786502	2.52786
													scales	scatter_point	0.54307																													1	-0.523675	1.70921
													scales	scatter_point	0.699382																													1	-2.10671	0.7463
													scales	scatter_point	0.568076																													1	-1.80489	3.0714
													scales	scatter_point	0.517733																													1	-2.37456	2.35232
													scales	scatter_point	0.550729																													1	-3.60477	1.41808
													scales	scatter_point	0.572711																													1	-2.50051	4.17964
													scales	scatter_point	0.541354																													1	-2.06378	1.4438
													scales	scatter_point	0.574315																													1	-2.94265	2.08743
													scales	scatter_point	0.536121																													1	-1.07004	2.08344
													scales	scatter_point	0.538862																													1	-1.84953	3.07582
													scales	scatter_point	0.625616																													1	-0.620825	2.60701
													scales	scatter_point	0.543034																													1	-2.57228	1.43866
													scales	scatter_point	0.567451																													1	-2.26679	0.695488
													scales	scatter_point	0.582485																													1	-3.35136	2.53792
													scales	scatter_point	0.464701																													1	-4.06118	1.69665
													scales	scatter_point	0.529062																													1	-2.23769	2.00005
													scales	scatter_point	0.533373																													1	-3.20569	1.12241
													scales	scatter_point	0.556486																													1	-1.3226	0.692195
													scales	scatter_point	0.533983																													1	-3.0282	0.870149
													scales	scatter_point	0.552121																													1	-1.80317	1.47785
													scales	scatter_point	0.582482																													1	-2.37947	1.9365
													scales	scatter_point	0.595333																													1	-2.43923	1.39663
													scales	scatter_point	0.597269																													1	-1.54655	3.17654
													scales	scatter_point	0.493541																													1	-0.51357	3.35669
													scales	scatter_point	0.640543																													1	-3.03601	1.85382
													scales	scatter_point	0.525052																													1	-2.62207	1.04071
													scales	scatter_point	0.557787																													1	-2.74078	1.39575
													scales	scatter_point	0.564111																													1	-2.22268	0.906104
													scales	scatter_point	0.659556																													1	-2.30859	1.0521
													scales	scatter_point	0.580521																													1	0.0704177	3.23436
													scales	scatter_point	0.512302																													1	-3.1371	0.928392
													scales	scatter_point	0.704038																													1	-0.865558	2.79469
													scales	scatter_point	0.562185																													1	-2.3687	2.13153
													scales	scatter_point	0.640266																													1	-2.25198	2.27231
													scales	scatter_point	0.52979																													1	-1.28738	1.09835
													scales	scatter_point	0.569039																													1	-2.59726	2.68378
													scales	scatter_point	0.531616																													1	-2.00137	2.41645
													scales	scatter_point	0.49139																													1	-0.559503	1.12448
													scales	scatter_point	0.59121																													1	-0.77026	0.350227
													scales	scatter_point	0.6127																													1	-3.57275	2.61582
													scales	scatter_point	0.600533																													1	-1.03768	1.95879
													scales	scatter_point	0.638988																													1	-1.78173	2.06695
													scales	scatter_point	0.556365																													1	-1.55796	2.10442
													scales	scatter_point	0.525642																													1	-1.4518	2.43847
													scales	scatter_point	0.514786																													1	-0.991962	0.757042
													scales	scatter_point	0.555157																													1	-1.42739	2.67624
													scales	scatter_point	0.54736																													2	-3.48818	-1.35024
													scales	scatter_point	0.581086																													2	-1.74752	-1.12464
													scales	scatter_point	0.506337																													2	-2.60575	-2.13832
													scales	scatter_point	0.546843																													2	-2.58843	-1.1078
													scales	scatter_point	0.589834																													2	-2.98437	-1.77133
													scales	scatter_point	0.488285																													2	-1.19711	-1.85363
													scales	scatter_point	0.548336																													2	-2.50876	-2.3119
													scales	scatter_point	0.5239																													2	-2.19959	-1.58637
													scales	scatter_point	0.524428																													2	-2.84513	-0.903672
													scales	scatter_point	0.52624																													2	-2.21726	-2.908
													scales	scatter_point	0.621896																													2	-2.02502	-0.873311
													scales	scatter_point	0.520522																													2	-1.57363	-2.11735
													scales	scatter_point	0.522605																													2	-2.08067	-2.86053
													scales	scatter_point	0.518956																													2	-1.57375	-0.306163
													scales	scatter_point	0.546676																													2	-0.426895	-0.913737
													scales	scatter_point	0.505061																													2	-3.24355	-1.68236
													scales	scatter_point	0.471506																													2	-2.51871	-2.7476
													scales	scatter_point	0.570539																													2	-2.68582	-3.27745
													scales	scatter_point	0.593749																													2	-3.10015	-1.89599
													scales	scatter_point	0.56022																													2	-1.98968	-2.51643
													scales	scatter_point	0.528303																													2	-3.2982	-1.42092
													scales	scatter_point	0.561226																													2	-1.90712	-1.5514
													scales	scatter_point	0.491954																													2	-2.43009	-2.10067
													scales	scatter_point	0.622049																													2	-1.42474	-1.34857
													scales	scatter_point	0.508253																													2	-2.30116	-2.47304
													scales	scatter_point	0.472279																													2	-1.35125	-1.42485
													scales	scatter_point	0.538475																													2	-1.41918	-3.0065
													scales	scatter_point	0.556279																													2	-2.55573	-2.08785
													scales	scatter_point	0.588661																													2	-0.769487	-2.11347
													scales	scatter_point	0.638615																													2	-1.62256	-2.49936
													scales	scatter_point	0.507567																													2	-1.77635	-0.410409
													scales	scatter_point	0.524953																													2	-3.14772	-2.24179
													scales	scatter_point	0.589274																													2	-2.38861	-1.09209
													scales	scatter_point	0.597595																													2	-0.804905	-3.28416
													scales	scatter_point	0.552948																													2	-1.61189	-0.950654
													scales	scatter_point	0.565872																													2	-3.41823	-2.86513
													scales	scatter_point	0.581836																													2	-2.72725	-2.3006
													scales	scatter_point	0.537423																													2	-2.08655	-0.617635
													scales	scatter_point	0.491559																													2	-1.81781	-1.88881
													scales	scatter_point	0.561895																													2	-2.20317	0.682497
													scales	scatter_point	0.53308																													2	-3.2891	-1.09741
													scales	scatter_point	0.524088																													2	-3.0529	-2.92096
													scales	scatter_point	0.610759																													2	-2.11899	-3.29575
													scales	scatter_point	0.53344																													2	-2.23446	-0.826446
													scales	scatter_point	0.603186																													2	-1.87079	-2.64693
													scales	scatter_point	0.621142																													2	-2.34074	-1.46775
													scales	scatter_point	0.525405																													2	-1.10376	-2.88466
													scales	scatter_point	0.542783																													2	-2.01617	-1.76428
													scales	scatter_point	0.517474																													2	-1.65552	-1.94141
													scales	scatter_point	0.554838																													2	-2.83845	-1.87198
													scales	scatter_point	0.583113																													2	-2.84829	-1.97094
													scales	scatter_point	0.553816																													2	-2.72027	-1.28594
													scales	scatter_point	0.562834																													2	-1.14977	-1.72658
													scales	scatter_point	0.533805																													2	-3.07706	-1.37333
													scales	scatter_point	0.571881																													2	-1.52956	-2.40592
													scales	scatter_point	0.573054																													2	-1.7009	-2.07087
													scales	scatter_point	0.518557																													2	-1.86793	-0.907568
													scales	scatter_point	0.597078																													2	-1.70726	-0.0592764
													scales	scatter_point	0.534527																													2	-2.21792	-0.922265
													scales	scatter_point	0.489201																													2	-2.34209	-3.24445
													scales	scatter_point	0.642788																													2	-0.566054	-2.48489
													scales	scatter_point	0.62739																													2	-1.23925	-1.66259
													scales	scatter_point	0.545453																													2	-2.3088	-1.65641
													scales	scatter_point	0.518579																													2	-0.836426	-1.53865
													scales	scatter_point	0.578645																													2	-1.93172	-1.29639
													scales	scatter_point	0.508299																													2	-2.75187	0.560119
													scales	scatter_point	0.55641																													2	-1.38892	-2.64334
													scales	scatter_point	0.549119																													2	-2.06612	-1.90615
													scales	scatter_point	0.575567																													2	-1.5677	-1.92243
													scales	scatter_point	0.614539																													2	-0.77543	-2.1871
													scales	scatter_point	0.613709																													2	-1.2196	-1.89729
													scales	scatter_point	0.533925																													2	-1.10053	-2.2905
													scales	scatter_point	0.552176																													2	-3.05789	-1.95459
													scales	scatter_point	0.593534																													2	-0.734745	-2.49679
													scales	scatter_point	0.550179																													2	-2.88848	-2.18431
													scales	scatter_point	0.538825																													2	-1.06534	-3.66336
													scales	scatter_point	0.464337																													2	-2.39909	-0.847646
													scales	scatter_point	0.497048																													2	-1.23483	-1.00623
													scales	scatter_point	0.503983																													2	-2.62607	-2.12951
													scales	scatter_point	0.510963																													2	-2.57414	-2.21602
													scales	scatter_point	0.521846																													2	-1.21716	-2.90278
													scales	scatter_point	0.543838																													2	-0.656001	-0.927498
													scales	scatter_point	0.593212																													2	-2.88969	-0.800281
													scales	scatter_point	0.54167																													2	-2.55203	-1.99297
													scales	scatter_point	0.593021																													2	-4.0522	-1.92501
													scales	scatter_point	0.602628																													2	-1.12807	-3.24893
													scales	scatter_point	0.527798																													2	-2.25654	-3.24856
													scales	scatter_point	0.579527																													2	-1.96015	-1.1954
													scales	scatter_point	0.556231																													2	-2.3026	-1.79541
													scales	scatter_point	0.563317																													2	-0.973398	-0.777934
													scales	scatter_point	0.572881																													2	-1.5158	-2.12976
													scales	scatter_point	0.556602																													2	-1.38061	-2.69257
													scales	scatter_point	0.587132																													2	-0.873559	-4.26201
													scales	scatter_point	0.53983																													2	-3.21047	-1.89928
													scales	scatter_point	0.637348																													2	-1.02958	-2.41155
													scales	scatter_point	0.547178																													2	-0.528424	-1.07165
													scales	scatter_point	0.63645																													2	0.0671395	-1.13677
													scales	scatter_point	0.568766																													2	-2.63993	-1.71016
													scales	scatter_point	0.552574																													2	-0.525206	-1.89257
													scales	scatter_point	0.519936																													2	-2.82138	-2.01856
													scales	scatter_point	0.580365																													2	-2.34897	-1.37542
													scales	scatter_point	0.622182																													2	-2.09387	-1.96553
													scales	scatter_point	0.465589																													2	-2.0081	-1.08226
													scales	scatter_point	0.584132																													2	-1.45463	-3.213
													scales	scatter_point	0.482614																													2	-2.98753	-3.65643
													scales	scatter_point	0.588643																													2	-0.440177	-1.23401
													scales	scatter_point	0.503835																													2	-0.803136	-1.26944
													scales	scatter_point	0.537944																													2	-2.62521	-1.9144
													scales	scatter_point	0.528591																													2	-1.2213	-1.40499
													scales	scatter_point	0.570973																													2	-2.75084	-2.68909
													scales	scatter_point	0.56826																													2	-1.72769	-2.89305
													scales	scatter_point	0.555446																													2	-2.80196	-2.82617
													scales	scatter_point	0.591124																													2	-1.43761	-2.30256
													scales	scatter_point	0.515334																													2	-3.48912	-2.51441
													scales	scatter_point	0.598684																													2	-2.83024	-1.46927
													scales	scatter_point	0.624975																													2	-0.466087	-1.87334
													scales	scatter_point	0.622729																													2	-3.94456	-1.34868
													scales	scatter_point	0.58949																													2	-2.65195	-1.2847
													scales	scatter_point	0.553471																													2	-4.16409	-1.56474
													scales	scatter_point	0.535676																													2	-0.483152	-3.24829
													scales	scatter_point	0.62353																													2	-1.19571	-2.10064
													scales	scatter_point	0.603032																													2	-1.06901	-1.73071
													scales	scatter_point	0.537283																													2	-1.84629	-2.36903
													scales	scatter_point	0.451976																													2	-3.87618	-2.70931
													scales	scatter_point	0.47106																													2	-0.816121	-3.69362
													scales	scatter_point	0.551822																													2	-1.74347	-1.13292
													scales	scatter_point	0.58075																													2	-2.29728	-2.02789
													scales	scatter_point	0.52533																													2	-1.16728	-1.24959
													scales	scatter_point	0.493261																													2	-2.53512	-3.71673
													scales	scatter_point	0.641112																													2	-1.73437	-1.33118
													scales	scatter_point	0.710048																													2	-2.43559	-1.57292
													scales	scatter_point	0.549106																													2	-2.25275	-3.02208
													scales	scatter_point	0.50186																													2	-3.09167	-1.01789
													scales	scatter_point	0.648947																													2	-2.21469	-0.870865
													scales	scatter_point	0.620694																													2	-2.85638	-3.33168
													scales	scatter_point	0.578203																													2	-0.337687	-2.42722
													scales	scatter_point	0.596556																													2	-1.59225	-1.6935
													scales	scatter_point	0.562649																													2	-3.20196	-0.93657
													scales	scatter_point	0.591117																													2	-2.12253	-2.79688
													scales	scatter_point	0.559299																													2	-1.22849	-1.91381
													scales	scatter_point	0.538955																													2	-0.500237	-2.25928
													scales	scatter_point	0.530571																													2	-3.60075	-2.04169
													scales	scatter_point	0.589973																													2	-0.953809	-3.19391
													scales	scatter_point	0.558146																													2	-1.63723	-2.16727
													scales	scatter_point	0.44174																													2	-0.812806	-0.831059
													scales	scatter_point	0.532777																													2	-0.243675	-1.39138
													scales	scatter_point	0.512112																													2	-1.82407	-2.53928
													scales	scatter_point	0.45267																													2	-3.00183	-1.70054
													scales	scatter_point	0.520436																													2	-0.311518	-2.52483
													scales	scatter_point	0.476301																													2	-2.36959	-0.710057
													scales	scatter_point	0.580859																													2	-1.1116	-0.245521
													scales	scatter_point	0.642777																													2	-2.31631	-2.7098
													scales	scatter_point	0.47468																													2	-3.03424	-1.52834
													scales	scatter_point	0.546233																													2	-2.90262	-1.83855
													scales	scatter_point	0.62097																													2	-2.39375	-1.43385
													scales	scatter_point	0.58673																													2	-3.56387	-1.56696
													scales	scatter_point	0.483985																													2	-2.10011	-3.32515
													scales	scatter_point	0.534149																													2	-1.65992	-2.06706
													scales	scatter_point	0.467778																													2	-3.13779	-1.51728
													scales	scatter_point	0.5225																													2	-2.82739	-2.75639
													scales	scatter_point	0.516343																													2	-2.44502	-2.43621
													scales	scatter_point	0.477764																													2	-2.70183	-2.87426
													scales	scatter_point	0.494785																													2	-2.38439	-2.1927
													scales	scatter_point	0.611238																													2	-1.03851	-2.2551
													scales	scatter_point	0.585161																													2	-1.88045	-1.82535
													scales	scatter_point	0.543333																													2	-1.32791	-2.47847
													scales	scatter_point	0.538053																													2	-0.810642	-1.13248
													scales	scatter_point	0.495806																													2	-3.07721	-0.53842
													scales	scatter_point	0.613164																													2	-3.02993	-3.18938
													scales	scatter_point	0.573322																													2	-1.4445	-1.15273
													scales	scatter_point	0.592888																													2	-2.00466	-1.36152
													scales	scatter_point	0.512919																													2	-2.25155	-1.27967
													scales	scatter_point	0.616217																													2	-1.66295	-2.76297
													scales	scatter_point	0.559728																													2	-2.32963	-1.17513
													scales	scatter_point	0.54166																													2	-1.59499	-0.495523
													scales	scatter_point	0.548206																													2	-0.591209	-0.893091
													scales	scatter_point	0.538676																													2	-2.25669	-0.667132
													scales	scatter_point	0.497042																													2	-3.80606	-2.38288
													scales	scatter_point	0.721193																													2	-0.781935	-2.36701
													scales	scatter_point	0.515986																													2	-0.897063	-1.70254
													scales	scatter_point	0.47356																													2	-2.34875	-1.06265
													scales	scatter_point	0.508608																													2	-2.39837	-3.03471
													scales	scatter_point	0.526196																													2	-2.86337	-1.84583
													scales	scatter_point	0.517333																													2	-1.44286	-0.676849
													scales	scatter_point	0.609259																													2	-2.28116	-1.61357
													scales	scatter_point	0.581422																													2	-2.53946	-1.8384
													scales	scatter_point	0.545886																													2	-0.609874	-1.95349
													scales	scatter_point	0.525231																													2	-2.00483	-1.78023
													scales	scatter_point	0.570818																													2	-1.16368	-2.27782
													scales	scatter_point	0.583134																													2	-3.28958	-0.959184
													scales	scatter_point	0.521988																													2	-2.84701	-3.15961
													scales	scatter_point	0.558569																													2	-4.1179	-2.68153
													scales	scatter_point	0.611975																													2	-1.91709	-1.43424
													scales	scatter_point	0.566054																													2	-2.32477	-1.46567
													scales	scatter_point	0.560001																													2	-0.983632	-3.07092
													scales	scatter_point	0.52723																													2	-1.3108	-1.69617
													scales	scatter_point	0.652735																													2	0.179864	-2.38624
													scales	scatter_point	0.57332																													2	-1.85538	-1.54843
													scales	scatter_point	0.641281																													2	-3.34935	-2.7697
													scales	scatter_point	0.580055																													2	-1.7906	-2.73783
													scales	scatter_point	0.553476																													2	-1.03744	-0.710238
													scales	scatter_point	0.512946																													2	-0.509345	-2.26936
													scales	scatter_point	0.599123																													2	-3.9212	-2.44322
													scales	scatter_point	0.558689																													2	-1.2538	-2.13978
													scales	scatter_point	0.541204																													2	-0.205674	-2.98826
													scales	scatter_point	0.519759																													2	-2.06039	-2.13554
													scales	scatter_point	0.556723																													2	-1.57151	-3.54015
													scales	scatter_point	0.547269																													2	-1.43621	-1.51541
													scales	scatter_point	0.528617																													2	-1.70772	-1.15044
													scales	scatter_point	0.601351																													2	-1.44856	-2.39219
													scales	scatter_point	0.636133																													2	-0.789681	-1.50852
													scales	scatter_point	0.615523																													2	-0.0412184	-2.76067
													scales	scatter_point	0.493767																													2	-2.90658	-3.19686
													scales	scatter_point	0.547321																													2	-3.13383	-2.51847
													scales	scatter_point	0.621035																													2	-2.29876	-1.74605
													scales	scatter_point	0.584293																													2	-2.84673	-1.31092
													scales	scatter_point	0.594238																													2	-0.0223	-2.06378
													scales	scatter_point	0.580604																													2	-0.971649	-2.66392
													scales	scatter_point	0.516609																													2	-3.06951	-1.35026
													scales	scatter_point	0.563992																													2	-2.62474	-2.6365
													scales	scatter_point	0.605887																													2	-2.75863	-2.25733
													scales	scatter_point	0.591126																													2	-2.42203	-1.41195
													scales	scatter_point	0.537673																													2	-1.82934	-2.75085
													scales	scatter_point	0.624323																													2	0.192813	-1.00049
													scales	scatter_point	0.563039																													2	-0.695381	-0.559247
													scales	scatter_point	0.648277																													2	-1.14044	-2.58038
													scales	scatter_point	0.609102																													2	-3.23745	0.55098
													scales	scatter_point	0.511894																													2	-1.03673	-1.39262
													scales	scatter_point	0.556235																													2	-2.66811	-2.30812
													scales	scatter_point	0.578082																													2	-3.45498	-3.28131
													scales	scatter_point	0.518167																													2	-1.69817	-3.07558
													scales	scatter_point	0.522329																													2	-1.26705	-2.51103
													scales	scatter_point	0.555071																													2	-3.93596	-1.35243
													scales	scatter_point	0.536608																													2	-3.2959	-1.51781
													scales	scatter_point	0.577798																													2	-1.61339	-1.59883
													scales	scatter_point	0.526099																													2	-2.61432	-2.43193
													scales	scatter_point	0.554511																													2	-0.695372	-2.14869
													scales	scatter_point	0.640205																													2	-1.93088	-1.87935
													scales	scatter_point	0.565998																													2	-1.21604	-1.45874
													scales	scatter_point	0.661126																													2	-2.84547	-3.20688
													scales	scatter_point	0.56161																													2	-0.909136	-2.53887
													scales	scatter_point	0.557751																													2	-2.16971	-1.93074
													scales	scatter_point	0.559005																													2	-2.60087	-2.32237
													scales	scatter_point	0.566242																													2	-1.48998	-0.988382
													scales	scatter_point	0.56099																													2	-2.45991	-2.20142
													scales	scatter_point	0.5392																													2	-1.25074	-3.26172
													scales	scatter_point	0.550405																													2	-2.85041	-0.516052
													scales	scatter_point	0.621351																													2	-1.64957	-2.19579
													scales	scatter_point	0.521208																													2	-1.96668	-0.252324
													scales	scatter_point	0.63746																													2	-1.69032	-4.32648
													scales	scatter_point	0.527421																													2	-1.91876	-4.16747
													scales	scatter_point	0.582692																													2	-1.854	-1.69795
													scales	scatter_point	0.512624																													2	-0.228968	-3.86364
													scales	scatter_point	0.533435																													2	-1.06091	-1.11435
													scales	scatter_point	0.594328																													2	-3.33679	-3.11418
													scales	scatter_point	0.623097																													2	-4.05173	-1.03945
													scales	scatter_point	0.610736																													2	-2.95888	-1.73994
													scales	scatter_point	0.542681																													2	-2.64562	-2.00667
													scales	scatter_point	0.489598																													2	-2.76708	-1.57223
													scales	scatter_point	0.661726																													2	-0.539991	-1.83429
													scales	scatter_point	0.663888																													2	-2.5418	-0.831212
													scales	scatter_point	0.607535																													2	-2.17423	-2.05325
													scales	scatter_point	0.600601																													2	-2.93953	-1.84315
													scales	scatter_point	0.601956																													2	-2.749	-2.05798
													scales	scatter_point	0.525556																													2	-3.57853	-3.05877
													scales	scatter_point	0.534284																													2	-1.39919	-3.61543
													scales	scatter_point	0.551007																													2	-0.631293	-1.35141
													scales	scatter_point	0.50649																													2	-2.71317	-1.58969
													scales	scatter_point	0.549423																													2	-1.70268	-1.64414
													scales	scatter_point	0.535388																													2	-3.33394	-2.67771
													scales	scatter_point	0.522795																													2	-2.23171	-3.62819
													scales	scatter_point	0.539157																													2	-2.70994	-2.27157
													scales	scatter_point	0.531229																													2	-2.25044	-1.77956
													scales	scatter_point	0.635065																													2	-0.967526	-1.32884
													scales	scatter_point	0.509966																													2	-2.99367	-3.38758
													scales	scatter_point	0.517174																													2	-3.04662	-1.2752
													scales	scatter_point	0.636504																													2	-0.856937	-2.51447
													scales	scatter_point	0.574435																													2	-2.43588	-0.553634
													scales	scatter_point	0.526797																													2	-2.47284	-3.10436
													scales	scatter_point	0.460035																													2	-1.2572	-0.275999
													scales	scatter_point	0.571008																													2	-0.556273	-1.0961
													scales	scatter_point	0.667732																													2	-1.65746	-0.354919
													scales	scatter_point	0.50064																													2	-1.35532	-2.59757
													scales	scatter_point	0.574997																													2	-1.01926	-1.40045
													scales	scatter_point	0.584378																													2	-2.84039	-1.60148
													scales	scatter_point	0.569552																													2	-4.05887	-1.91968
													scales	scatter_point	0.561316																													2	-2.96656	-1.79212
													scales	scatter_point	0.586039																													2	-2.34496	-1.2516
													scales	scatter_point	0.535488																													2	-2.13452	-1.8686
													scales	scatter_point	0.510481																													2	0.112379	0.0993905
													scales	scatter_point	0.562921																													2	-2.15332	-1.47506
													scales	scatter_point	0.542618																													2	-1.701	-2.21661
													scales	scatter_point	0.581549																													2	-2.77855	-0.236319
													scales	scatter_point	0.624214																													2	-1.53218	-2.57976
													scales	scatter_point	0.587322																													2	-2.73885	-2.74808
													scales	scatter_point	0.517481																													2	-2.61622	-2.86824
													scales	scatter_point	0.592683																													2	-1.44268	-3.35416
													scales	scatter_point	0.506908																													2	0.108097	-1.48668
													scales	scatter_point	0.624687																													2	-0.799512	-2.4669
													scales	scatter_point	0.561203																													2	-1.87636	-0.711199
													scales	scatter_point	0.642068																													3	2.08768	-0.771359
													scales	scatter_point	0.643771																													3	1.63484	-0.794716
													scales	scatter_point	0.649025																													3	1.80868	-1.76606
													scales	scatter_point	0.51176																													3	2.4234	-0.965919
													scales	scatter_point	0.589666																													3	2.15329	-1.43077
													scales	scatter_point	0.588003																													3	1.57274	-1.29053
													scales	scatter_point	0.513523																													3	1.36666	-1.06842
													scales	scatter_point	0.507918																													3	1.50797	-1.37702
													scales	scatter_point	0.538875																													3	2.1075	-0.866667
													scales	scatter_point	0.556521																													3	1.99568	-0.792017
													scales	scatter_point	0.581298																													3	2.25953	-0.845084
													scales	scatter_point	0.539996																													3	1.99504	-0.662874
													scales	scatter_point	0.578073																													3	2.27815	-1.43981
													scales	scatter_point	0.680841																													3	2.47443	-0.415718
													scales	scatter_point	0.637187																													3	1.61112	-0.154667
													scales	scatter_point	0.561735																													3	2.44008	-1.20205
													scales	scatter_point	0.547789																													3	1.43239	-0.837512
													scales	scatter_point	0.537601																													3	1.82935	-1.44465
													scales	scatter_point	0.508428																													3	2.05486	-0.507609
													scales	scatter_point	0.568223																													3	2.6605	-1.18024
													scales	scatter_point	0.568714																													3	1.96913	-1.48218
													scales	scatter_point	0.618949																													3	1.7239	-0.897572
													scales	scatter_point	0.566655																													3	1.9554	-1.35003
													scales	scatter_point	0.553882																													3	2.1145	-1.1003
													scales	scatter_point	0.544773																													3	2.12747	-1.57998
													scales	scatter_point	0.671309																													3	1.83838	-1.03797
													scales	scatter_point	0.560818																													3	1.543	-1.05588
													scales	scatter_point	0.528034																													3	1.73741	-0.958392
													scales	scatter_point	0.539421																													3	1.92975	-1.14603
													scales	scatter_point	0.533232																													3	1.92603	-0.869794
													scales	scatter_point	0.533055																													3	2.01686	-0.97781
													scales	scatter_point	0.618234																													3	2.05648	-0.709755
													scales	scatter_point	0.54565																													3	1.69578	-0.740235
													scales	scatter_point	0.575112																													3	1.92638	-0.67336
													scales	scatter_point	0.584512																													3	2.25672	-1.4197
													scales	scatter_point	0.497399																													3	1.58205	-1.02868
													scales	scatter_point	0.580291																													3	1.86411	-1.43431
													scales	scatter_point	0.522536																													3	1.56326	-0.801111
													scales	scatter_point	0.592763																													3	2.41635	-1.06954
													scales	scatter_point	0.58333																													3	2.68721	-1.38155
													scales	scatter_point	0.57795																													3	1.97608	-1.29081
													scales	scatter_point	0.576001																													3	1.87186	-0.821554
													scales	scatter_point	0.597704																													3	1.92012	-0.344655
													scales	scatter_point	0.483686																													3	2.16464	-0.84937
													scales	scatter_point	0.564487																													3	1.69265	-0.975871
													scales	scatter_point	0.566682																													3	1.74885	-0.456017
													scales	scatter_point	0.519807																													3	2.26467	-1.54677
													scales	scatter_point	0.583054																													3	1.71206	-1.25444
													scales	scatter_point	0.606544																													3	1.99809	-0.913105
													scales	scatter_point	0.596316																													3	2.26453	-0.816623
													scales	scatter_point	0.589865																													3	1.74443	-0.583153
													scales	scatter_point	0.614642																													3	2.02519	-0.736834
													scales	scatter_point	0.608636																													3	2.18178	-0.830097
													scales	scatter_point	0.636435																													3	1.74089	-0.788056
													scales	scatter_point	0.63175																													3	2.16754	-0.847473
													scales	scatter_point	0.675639																													3	1.99103	-0.975416
													scales	scatter_point	0.613033																													3	1.56911	-1.1491
													scales	scatter_point	0.520864																													3	1.39766	-1.20242
													scales	scatter_point	0.540572																													3	1.93716	-0.639235
													scales	scatter_point	0.57197																													3	1.20292	-0.514739
													scales	scatter_point	0.575696																													3	1.66263	-1.26541
													scales	scatter_point	0.558996																													3	1.59432	-1.12871
													scales	scatter_point	0.554148																													3	1.59821	-0.549885
													scales	scatter_point	0.544393																													3	2.08158	-0.85932
													scales	scatter_point	0.523527																													3	1.6847	-0.509418
													scales	scatter_point	0.568196																													3	1.84107	-1.33684
													scales	scatter_point	0.507324																													3	2.00881	-0.746396
													scales	scatter_point	0.630419																													3	2.09837	-1.08091
													scales	scatter_point	0.592825																													3	2.28824	-0.770551
													scales	scatter_point	0.628479																													3	1.98965	-0.588265
													scales	scatter_point	0.533866																													3	1.97491	-1.04153
													scales	scatter_point	0.524329																													3	1.8737	-1.33219
													scales	scatter_point	0.527266																													3	1.90316	-1.74562
													scales	scatter_point	0.563221																													3	1.85553	-0.965071
													scales	scatter_point	0.49942																													3	2.14353	-1.01254
													scales	scatter_point	0.601332																													3	2.25929	-1.26199
													scales	scatter_point	0.515312																													3	1.86578	-1.09428
													scales	scatter_point	0.603205																													3	2.48378	-0.781566
													scales	scatter_point	0.569846																													3	1.90364	-1.615
													scales	scatter_point	0.544877																													3	2.07978	-1.46065
													scales	scatter_point	0.545349																													3	2.3503	-1.36479
													scales	scatter_point	0.55032																													3	2.16679	-0.680891
													scales	scatter_point	0.568295																													3	2.23339	-0.977728
													scales	scatter_point	0.592574																													3	2.18837	-1.12261
													scales	scatter_point	0.631362																													3	1.92026	-0.809663
													scales	scatter_point	0.526967																													3	1.50386	-1.01776
													scales	scatter_point	0.545074																													3	2.16321	-1.6484
													scales	scatter_point	0.530072																													3	1.88509	-1.0432
													scales	scatter_point	0.608884																													3	2.22707	-0.905609
													scales	scatter_point	0.525068																													3	1.4014	-1.30514
													scales	scatter_point	0.529777																													3	2.06499	-1.49165
													scales	scatter_point	0.559873																													3	1.95917	-1.27231
													scales	scatter_point	0.595585																													3	2.11651	-1.07104
													scales	scatter_point	0.541859																													3	2.42096	-1.54204
													scales	scatter_point	0.596044																													3	2.03216	-0.780056
													scales	scatter_point	0.544803																													3	1.6702	-1.38041
													scales	scatter_point	0.572615																													3	1.55215	-1.15777
													scales	scatter_point	0.615888																													3	1.99246	-1.07926
													scales	scatter_point	0.658718																													3	2.12366	-0.858556
													scales	scatter_point	0.586768																													3	1.76431	-0.85066
													scales	scatter_point	0.613288																													3	1.88849	-1.13331
													scales	scatter_point	0.518229																													3	1.58938	-0.868997
													scales	scatter_point	0.529543																													3	2.36814	-0.710202
													scales	scatter_point	0.580279																													3	1.61354	-0.67252
													scales	scatter_point	0.633853																													3	1.79121	-1.39351
													scales	scatter_point	0.566836																													3	1.73375	-1.12776
													scales	scatter_point	0.58842																													3	2.43674	-0.934241
													scales	scatter_point	0.548725																													3	2.09679	-0.832668
													scales	scatter_point	0.527753																													3	1.58461	-1.11031
													scales	scatter_point	0.550515																													3	1.67418	-1.07762
													scales	scatter_point	0.601016																													3	2.32538	-1.08856
													scales	scatter_point	0.581748																													3	2.1396	-1.03856
													scales	scatter_point	0.620691																													3	2.76843	-1.52231
													scales	scatter_point	0.625353																													3	2.83967	-0.938868
													scales	scatter_point	0.693334																													3	2.28136	-1.00508
													scales	scatter_point	0.518536																													3	2.01311	-1.57777
													rocks	scatter_point	0.269037																													3	1.91233	-0.643247
													rocks	scatter_point	0.291329																													3	2.52403	-1.03169
													rocks	scatter_point	0.237012																													3	1.7015	-1.07653
													rocks	scatter_point	0.223293																													3	1.64371	-0.975892
													rocks	scatter_point	0.306683																													3	2.46608	-0.907649
													rocks	scatter_point	0.222455																													3	1.52155	-0.563425
													rocks	scatter_point	0.271815																													3	2.41491	-1.52256
													rocks	scatter_point	0.226555																													3	1.47036	-1.0536
													rocks	scatter_point	0.347089																													3	2.56603	-0.584681
													rocks	scatter_point	0.231276																													3	1.99293	-1.55349
													rocks	scatter_point	0.279082																													3	2.40125	-0.938585
													rocks	scatter_point	0.361892																													3	2.70951	-0.787103
													rocks	scatter_point	0.261379																													3	2.20254	-1.06987
													rocks	scatter_point	0.341954																													3	1.81818	-1.11747
													rocks	scatter_point	0.228709																													3	2.01455	-1.19293
													rocks	scatter_point	0.269288																													3	1.9605	-0.650945
													rocks	scatter_point	0.290135																													3	2.00455	-0.766038
													rocks	scatter_point	0.334834																													3	2.14396	-0.890334
													rocks	scatter_point	0.258881																													3	1.77579	-0.92672
													rocks	scatter_point	0.334479																													3	1.71521	-0.722557
													rocks	scatter_point	0.27617																													3	1.82839	-0.602798
													rocks	scatter_point	0.265003																													3	1.94407	-1.11404
													rocks	scatter_point	0.26218																													3	1.70918	-1.4032
													rocks	scatter_point	0.273516																													3	1.99893	-1.18733
													rocks	scatter_point	0.219343																													3	1.50015	-0.357684
													rocks	scatter_point	0.300336																													3	2.40449	-0.619717
													rocks	scatter_point	0.234957																													3	2.60832	-1.49827
													rocks	scatter_point	0.236309																													3	2.10975	-1.25412
													rocks	scatter_point	0.337428																													3	1.75375	-0.690216
													rocks	scatter_point	0.315498																													3	2.14155	-0.64173
													rocks	scatter_point	0.295061																													3	2.1871	-1.59401
													rocks	scatter_point	0.32352																													3	2.1494	-1.21395
													rocks	scatter_point	0.213162																													3	1.60185	-1.11424
													rocks	scatter_point	0.216089																													3	2.41904	-1.265
													rocks	scatter_point	0.25698																													3	1.96137	-1.3543
													rocks	scatter_point	0.312773																													3	1.6524	-1.39587
													rocks	scatter_point	0.302816																													3	1.93868	-1.01622
													rocks	scatter_point	0.208981																													3	2.07599	-1.01521
													rocks	scatter_point	0.225567																													3	2.36046	-1.0002
													rocks	scatter_point	0.311574																													3	2.03255	-0.914693
													rocks	scatter_point	0.233283																													3	1.52346	-1.05547
													rocks	scatter_point	0.236992																													3	2.32394	-1.29514
													rocks	scatter_point	0.254395																													3	1.84644	-1.14942
													rocks	scatter_point	0.309731																													3	2.53407	-0.847946
													rocks	scatter_point	0.222618																													3	1.90528	-1.00346
													rocks	scatter_point	0.263297																													3	1.91164	-1.04276
													rocks	scatter_point	0.272695																													3	2.4568	-1.05562
													rocks	scatter_point	0.242266																													3	2.01221	-1.39415
													rocks	scatter_point	0.399637																													3	2.28585	-0.796304
													rocks	scatter_point	0.298677																													3	2.21862	-1.05397
													rocks	scatter_point	0.223346																													3	1.78431	-0.954309
													rocks	scatter_point	0.215164																													3	1.99202	-0.754394
													rocks	scatter_point	0.284225																													3	1.3944	-1.70759
													rocks	scatter_point	0.278316																													3	2.36609	-1.34159
													rocks	scatter_point	0.216571																													3	2.33143	-1.56121
													rocks	scatter_point	0.281785																													3	1.75275	-1.41992
													rocks	scatter_point	0.260588																													3	2.24555	-1.48227
													rocks	scatter_point	0.278393																													3	1.46211	-1.51122
													rocks	scatter_point	0.275032																													3	2.28338	-0.832593
													rocks	scatter_point	0.223385																													3	2.01019	-0.747923
													rocks	scatter_point	0.301842																													3	1.89134	-1.13441
													rocks	scatter_point	0.334895																													3	2.13062	-1.25997
													rocks	scatter_point	0.216934																													3	1.86285	-0.504797
													rocks	scatter_point	0.324029																													3	2.42157	-1.25238
													rocks	scatter_point	0.310521																													3	1.92264	-1.25605
													rocks	scatter_point	0.314499																													3	1.95305	-0.67941
													rocks	scatter_point	0.210965																													3	2.4593	-1.55943
													rocks	scatter_point	0.259955																													3	2.32917	-0.495781
													rocks	scatter_point	0.282252																													3	1.92303	-1.42682
													rocks	scatter_point	0.264153																													3	1.86956	-0.761791
													rocks	scatter_point	0.24407																													3	2.02842	-0.664285
													rocks	scatter_point	0.241017																													3	2.29864	-0.944376
													rocks	scatter_point	0.281824																													3	1.82832	-0.696184
													rocks	scatter_point	0.208753																													3	2.10956	-0.854955
													rocks	scatter_point	0.311339																													3	2.17186	-1.02315
													rocks	scatter_point	0.249547																													3	2.04203	-1.11398
													rocks	scatter_point	0.255678																													3	1.96506	-1.00964
													rocks	scatter_point	0.275373																													3	1.39942	-0.8715
													rocks	scatter_point	0.224262																													3	2.07862	-1.08822
													rocks	scatter_point	0.23731																													3	2.26196	-0.869402
													rocks	scatter_point	0.246252																													3	1.99903	-0.68105
													rocks	scatter_point	0.252747																													3	2.37584	-0.948572
													rocks	scatter_point	0.244614																													3	1.69025	-0.756184
													rocks	scatter_point	0.324102																													3	2.2836	-1.13528
													rocks	scatter_point	0.304156																													3	1.75182	-1.0531
													rocks	scatter_point	0.267127																													3	2.50222	-1.20319
													rocks	scatter_point	0.222148																													3	1.72683	-0.953508
													rocks	scatter_point	0.279883																													3	1.8866	-1.00475
													rocks	scatter_point	0.242683																													3	1.97317	-1.35159
													rocks	scatter_point	0.244629																													3	2.63545	-0.695455
													rocks	scatter_point	0.268442																													3	1.87785	-0.823236
													rocks	scatter_point	0.252856																													3	2.22278	-0.769313
													rocks	scatter_point	0.269285																													3	1.77621	-0.613273
													rocks	scatter_point	0.251044																													3	2.72191	-1.63642
													rocks	scatter_point	0.219835																													3	1.8686	-0.761079
													rocks	scatter_point	0.240132																													3	2.28419	-1.22213
													rocks	scatter_point	0.271859																													3	2.46478	-1.5111
													rocks	scatter_point	0.225827																													3	1.99519	-1.08567
													rocks	scatter_point	0.256185																													3	2.87525	-0.759
													rocks	scatter_point	0.227744																													3	1.88713	-1.0416
													rocks	scatter_point	0.261087																													3	1.74598	-0.834343
													rocks	scatter_point	0.224965																													3	1.9799	-1.50273
													rocks	scatter_point	0.276226																													3	2.02705	-0.646658
													rocks	scatter_point	0.228663																													3	1.85726	-0.562409
													rocks	scatter_point	0.314509																													3	2.02869	-0.56413
													rocks	scatter_point	0.209631																													3	1.88568	-1.05094
													rocks	scatter_point	0.313928																													3	1.72522	-1.20799
													rocks	scatter_point	0.300562																													3	1.62907	-1.08048
													rocks	scatter_point	0.265465																													3	1.66371	-1.50132
													rocks	scatter_point	0.300959																													3	2.25207	-1.01537
													rocks	scatter_point	0.233855																													3	2.40844	-0.812184
													rocks	scatter_point	0.288663																													3	1.79746	-0.787449
													rocks	scatter_point	0.251708																													3	1.90506	-0.781834
													rocks	scatter_point	0.267982																													3	2.1743	-0.901084
													rocks	scatter_point	0.285703																													3	1.69987	-0.881251
													rocks	scatter_point	0.275694																													3	2.18467	-0.93584
													rocks	scatter_point	0.255768																													3	2.25591	-1.32104
													rocks	scatter_point	0.219817																													3	1.80218	-0.72917
													rocks	scatter_point	0.274879																													3	1.85214	-0.800076
													rocks	scatter_point	0.329482																													3	2.21219	-1.14152
													rocks	scatter_point	0.26421																													3	1.864	-1.49531
													rocks	scatter_point	0.212694																													3	1.38489	-1.36988
													rocks	scatter_point	0.296767																													3	2.21714	-0.901331
													rocks	scatter_point	0.25461																													3	1.30757	-1.16353
													rocks	scatter_point	0.321692																													3	2.23794	-0.821896
													rocks	scatter_point	0.248455																													3	1.33238	-0.599343
													rocks	scatter_point	0.285209																													3	1.83673	-0.960953
													rocks	scatter_point	0.278344																													3	2.53945	-1.06068
													rocks	scatter_point	0.27882																													3	1.87155	-1.26851
													rocks	scatter_point	0.230103																													3	2.10857	-0.616182
													rocks	scatter_point	0.260437																													3	1.83778	-0.524075
													rocks	scatter_point	0.266555																													3	1.91141	-0.876764
													rocks	scatter_point	0.261718																													3	1.93703	-1.00725
													rocks	scatter_point	0.248583																													3	2.30866	-0.824672
													rocks	scatter_point	0.272741																													3	2.25245	-0.833844
													rocks	scatter_point	0.268308																													3	2.0687	-1.50976
													rocks	scatter_point	0.269954																													3	1.87382	-0.794121
													rocks	scatter_point	0.259654																													3	2.00071	-0.320237
													rocks	scatter_point	0.282561																													3	2.36858	-0.737158
													rocks	scatter_point	0.263974																													3	2.35353	-0.884882
													rocks	scatter_point	0.279372																													3	1.67796	-1.07943
													rocks	scatter_point	0.242367																													3	2.70793	-0.858385
													rocks	scatter_point	0.279345																													3	2.35163	-0.94475
													rocks	scatter_point	0.26909																													3	1.80302	-0.939954
													rocks	scatter_point	0.225676																													3	2.21381	-0.979959
													rocks	scatter_point	0.351259																													3	2.0329	-1.03447
													rocks	scatter_point	0.260515																													3	1.99193	-1.13298
													rocks	scatter_point	0.236254																													3	1.48584	-0.649337
													rocks	scatter_point	0.31187																													3	2.21321	-0.887619
													rocks	scatter_point	0.243712																													3	1.6866	-0.684264
													rocks	scatter_point	0.26335																													3	1.63814	-1.35077
													rocks	scatter_point	0.266436																													3	1.89778	-1.38429
													rocks	scatter_point	0.266183																													3	2.40399	-0.605004
													rocks	scatter_point	0.296224																													3	2.18248	-1.19832
													rocks	scatter_point	0.321921																													3	2.41184	-0.568692
													rocks	scatter_point	0.260202																													3	1.98284	-1.31835
													rocks	scatter_point	0.217667																													3	2.32321	-1.16059
													rocks	scatter_point	0.288235																													3	2.06333	-0.963485
													rocks	scatter_point	0.299995																													3	1.5428	-0.811855
													rocks	scatter_point	0.217775																													3	2.18379	-0.786071
													rocks	scatter_point	0.192444																													3	2.19932	-0.829059
													rocks	scatter_point	0.257878																													3	1.70046	-1.01633
													rocks	scatter_point	0.263018																													3	2.39947	-1.02483
													rocks	scatter_point	0.340427																													3	1.89486	-0.852443
													rocks	scatter_point	0.279071																													3	1.96443	-1.16685
													rocks	scatter_point	0.297903																													3	2.41637	-0.717049
													rocks	scatter_point	0.25582																													3	1.70005	-1.3896
													rocks	scatter_point	0.294846																													3	2.17106	-1.28801
													rocks	scatter_point	0.204477																													3	2.65616	-1.03761
													rocks	scatter_point	0.288379																													3	2.2207	-0.814192
													rocks	scatter_point	0.230834																													3	1.89688	-0.923416
													rocks	scatter_point	0.267762																													3	1.80638	-0.613637
													rocks	scatter_point	0.246373																													3	2.20887	-1.17114
													rocks	scatter_point	0.25727																													3	1.85539	-1.11494
													rocks	scatter_point	0.279063																													3	1.257	-0.671222
													rocks	scatter_point	0.234755																													3	2.29041	-0.397418
													rocks	scatter_point	0.239933																													3	1.65375	-1.64424
													rocks	scatter_point	0.312101																													3	1.38206	-1.04589
													rocks	scatter_point	0.278044																													3	2.04511	-0.75855
													rocks	scatter_point	0.229663																													3	1.77632	-1.13744
													rocks	scatter_point	0.275598																													3	2.42908	-1.00488
													rocks	scatter_point	0.291731																													3	2.25361	-1.06332
													rocks	scatter_point	0.239477																													3	1.70372	-0.967529
													rocks	scatter_point	0.254504																													3	2.56655	-0.791508
													rocks	scatter_point	0.351909
													rocks	scatter_point	0.298153
													rocks	scatter_point	0.27414
													rocks	scatter_point	0.269938
													rocks	scatter_point	0.295731
													rocks	scatter_point	0.294046
													rocks	scatter_point	0.269755
													rocks	scatter_point	0.273436
													rocks	scatter_point	0.251536
													rocks	scatter_point	0.266966
													rocks	scatter_point	0.259417
													rocks	scatter_point	0.239419
													rocks	scatter_point	0.306488
													rocks	scatter_point	0.261041
													rocks	scatter_point	0.264423
													rocks	scatter_point	0.249501
													rocks	scatter_point	0.259041
													rocks	scatter_point	0.233375
													rocks	scatter_point	0.27498
													rocks	scatter_point	0.208069
													rocks	scatter_point	0.240381
													rocks	scatter_point	0.195626
													rocks	scatter_point	0.244327
													rocks	scatter_point	0.317433
													rocks	scatter_point	0.290685
													rocks	scatter_point	0.216779
													rocks	scatter_point	0.264518
													rocks	scatter_point	0.26766
													rocks	scatter_point	0.306365
													rocks	scatter_point	0.287395
													rocks	scatter_point	0.235907
													rocks	scatter_point	0.242521
													rocks	scatter_point	0.243946
													rocks	scatter_point	0.205797
													rocks	scatter_point	0.312899
													rocks	scatter_point	0.323936
													rocks	scatter_point	0.256896
													rocks	scatter_point	0.246176
													rocks	scatter_point	0.262367
													rocks	scatter_point	0.312087
													rocks	scatter_point	0.24657
													rocks	scatter_point	0.228423
													rocks	scatter_point	0.24195
													rocks	scatter_point	0.259853
													rocks	scatter_point	0.221111
													rocks	scatter_point	0.213307
													rocks	scatter_point	0.367728
													rocks	scatter_point	0.24642
													rocks	scatter_point	0.274549
													rocks	scatter_point	0.260568
													rocks	scatter_point	0.239281
													rocks	scatter_point	0.307017
													rocks	scatter_point	0.248827
													rocks	scatter_point	0.277513
													rocks	scatter_point	0.267824
													rocks	scatter_point	0.272974
													rocks	scatter_point	0.268535
													rocks	scatter_point	0.242719
													rocks	scatter_point	0.226571
													rocks	scatter_point	0.322735
													rocks	scatter_point	0.228853
													rocks	scatter_point	0.270012
													rocks	scatter_point	0.267376
													rocks	scatter_point	0.255413
													rocks	scatter_point	0.268812
													rocks	scatter_point	0.264079
													rocks	scatter_point	0.235511
													rocks	scatter_point	0.231244
													rocks	scatter_point	0.23566
													rocks	scatter_point	0.303622
													rocks	scatter_point	0.290054
													rocks	scatter_point	0.280151
													rocks	scatter_point	0.283868
													rocks	scatter_point	0.261643
													rocks	scatter_point	0.228252
													rocks	scatter_point	0.266022
													rocks	scatter_point	0.27369
													rocks	scatter_point	0.267827
													rocks	scatter_point	0.345216
													rocks	scatter_point	0.278192
													rocks	scatter_point	0.24227
													rocks	scatter_point	0.198433
													rocks	scatter_point	0.280206
													rocks	scatter_point	0.238956
													rocks	scatter_point	0.232194
													rocks	scatter_point	0.207304
													rocks	scatter_point	0.340569
													rocks	scatter_point	0.285449
													rocks	scatter_point	0.270931
													rocks	scatter_point	0.293138
													rocks	scatter_point	0.271288
													rocks	scatter_point	0.308822
													rocks	scatter_point	0.299144
													rocks	scatter_point	0.2984
													rocks	scatter_point	0.228759
													rocks	scatter_point	0.219493
													rocks	scatter_point	0.24212
													rocks	scatter_point	0.251324
													rocks	scatter_point	0.290965
													rocks	scatter_point	0.226016
													rocks	scatter_point	0.266552
													rocks	scatter_point	0.228494
													rocks	scatter_point	0.21941
													rocks	scatter_point	0.244342
													rocks	scatter_point	0.28245
													rocks	scatter_point	0.236259
													rocks	scatter_point	0.256145
													rocks	scatter_point	0.287314
													rocks	scatter_point	0.248303
													rocks	scatter_point	0.234431
													rocks	scatter_point	0.228909
													rocks	scatter_point	0.259424
													rocks	scatter_point	0.264636
													rocks	scatter_point	0.246815
													rocks	scatter_point	0.281596
													rocks	scatter_point	0.28843
													rocks	scatter_point	0.319228
													rocks	scatter_point	0.24224
													rocks	scatter_point	0.279675
													rocks	scatter_point	0.292008
													rocks	scatter_point	0.27705
													rocks	scatter_point	0.24077
													rocks	scatter_point	0.215258
													rocks	scatter_point	0.307833
													rocks	scatter_point	0.225931
													rocks	scatter_point	0.34713
													rocks	scatter_point	0.325564
													rocks	scatter_point	0.257678
													rocks	scatter_point	0.295405
													rocks	scatter_point	0.259765
													rocks	scatter_point	0.202745
													rocks	scatter_point	0.258238
													rocks	scatter_point	0.246055
													rocks	scatter_point	0.217416
													rocks	scatter_point	0.303211
													rocks	scatter_point	0.242026
													rocks	scatter_point	0.231659
													rocks	scatter_point	0.292713
													rocks	scatter_point	0.262917
													rocks	scatter_point	0.263293
													rocks	scatter_point	0.271488
													rocks	scatter_point	0.235015
													rocks	scatter_point	0.231026
													rocks	scatter_point	0.278692
													rocks	scatter_point	0.27283
													rocks	scatter_point	0.279169
													rocks	scatter_point	0.265716
													rocks	scatter_point	0.244795
													rocks	scatter_point	0.21601
													rocks	scatter_point	0.278346
													rocks	scatter_point	0.25059
													rocks	scatter_point	0.277825
													rocks	scatter_point	0.240738
													rocks	scatter_point	0.271932
													rocks	scatter_point	0.264032
													rocks	scatter_point	0.250484
													rocks	scatter_point	0.257406
													rocks	scatter_point	0.316426
													rocks	scatter_point	0.246153
													rocks	scatter_point	0.248979
													rocks	scatter_point	0.260722
													rocks	scatter_point	0.279824
													rocks	scatter_point	0.292559
													rocks	scatter_point	0.282275
													rocks	scatter_point	0.219659
													rocks	scatter_point	0.251001
													rocks	scatter_point	0.236976
													rocks	scatter_point	0.317213
													rocks	scatter_point	0.239711
													rocks	scatter_point	0.310649
													rocks	scatter_point	0.255445
													rocks	scatter_point	0.373938
													rocks	scatter_point	0.343729
													rocks	scatter_point	0.174888
													rocks	scatter_point	0.205727
													rocks	scatter_point	0.242057
													rocks	scatter_point	0.224633
													rocks	scatter_point	0.246792
													rocks	scatter_point	0.298911
													rocks	scatter_point	0.277797
													rocks	scatter_point	0.318492
													rocks	scatter_point	0.230073
													rocks	scatter_point	0.274967
													rocks	scatter_point	0.217857
													rocks	scatter_point	0.230092
													rocks	scatter_point	0.267651
													rocks	scatter_point	0.26618
													rocks	scatter_point	0.213442
													rocks	scatter_point	0.273088
													rocks	scatter_point	0.279224
													rocks	scatter_point	0.297834
													rocks	scatter_point	0.265664
													rocks	scatter_point	0.245187
													rocks	scatter_point	0.238301
													rocks	scatter_point	0.290606
													rocks	scatter_point	0.247039
													rocks	scatter_point	0.225266
													rocks	scatter_point	0.299668
													rocks	scatter_point	0.30189
													rocks	scatter_point	0.244634
													rocks	scatter_point	0.250932
													rocks	scatter_point	0.271018
													rocks	scatter_point	0.275325
													rocks	scatter_point	0.282662
													rocks	scatter_point	0.237308
													rocks	scatter_point	0.340246
													rocks	scatter_point	0.267897
													rocks	scatter_point	0.208482
													rocks	scatter_point	0.239525
													rocks	scatter_point	0.285793
													rocks	scatter_point	0.258385
													rocks	scatter_point	0.256052
													rocks	scatter_point	0.279483
													rocks	scatter_point	0.223526
													rocks	scatter_point	0.299953
													rocks	scatter_point	0.258967
													rocks	scatter_point	0.274254
													rocks	scatter_point	0.283203
													rocks	scatter_point	0.290321
													rocks	scatter_point	0.233684
													rocks	scatter_point	0.353749
													rocks	scatter_point	0.320988
													rocks	scatter_point	0.265998
													rocks	scatter_point	0.251038
													rocks	scatter_point	0.325179
													rocks	scatter_point	0.212506
													rocks	scatter_point	0.266469
													rocks	scatter_point	0.323051
													rocks	scatter_point	0.279082
													rocks	scatter_point	0.257636
													rocks	scatter_point	0.280045
													rocks	scatter_point	0.298716
													rocks	scatter_point	0.304389
													rocks	scatter_point	0.223789
													rocks	scatter_point	0.218076
													rocks	scatter_point	0.302844
													rocks	scatter_point	0.325693
													rocks	scatter_point	0.262837
													rocks	scatter_point	0.309569
													rocks	scatter_point	0.279213
													rocks	scatter_point	0.251985
													rocks	scatter_point	0.258491
													rocks	scatter_point	0.310982
													rocks	scatter_point	0.216474
													rocks	scatter_point	0.27018
													rocks	scatter_point	0.235447
													rocks	scatter_point	0.296679
													rocks	scatter_point	0.226289
													rocks	scatter_point	0.283847
													rocks	scatter_point	0.285759
													rocks	scatter_point	0.30653
													rocks	scatter_point	0.247496
													rocks	scatter_point	0.275102
													rocks	scatter_point	0.202399
													rocks	scatter_point	0.256891
													rocks	scatter_point	0.252766
													rocks	scatter_point	0.295165
													rocks	scatter_point	0.337788
													rocks	scatter_point	0.259962
													rocks	scatter_point	0.281523
													rocks	scatter_point	0.308721
													rocks	scatter_point	0.265811
													rocks	scatter_point	0.294124
													rocks	scatter_point	0.213755
													rocks	scatter_point	0.251443
													rocks	scatter_point	0.330987
													rocks	scatter_point	0.274912
													rocks	scatter_point	0.235829
													rocks	scatter_point	0.306092
													rocks	scatter_point	0.278247
													rocks	scatter_point	0.247913
													rocks	scatter_point	0.296786
													rocks	scatter_point	0.264227
													rocks	scatter_point	0.320594
													rocks	scatter_point	0.295907
													rocks	scatter_point	0.249511
													rocks	scatter_point	0.273375
													rocks	scatter_point	0.247577
													rocks	scatter_point	0.250758
													rocks	scatter_point	0.212724
													rocks	scatter_point	0.268573
													rocks	scatter_point	0.31185
													rocks	scatter_point	0.281973
													rocks	scatter_point	0.291936
													rocks	scatter_point	0.2859
													rocks	scatter_point	0.342165
													rocks	scatter_point	0.245424
													rocks	scatter_point	0.262462
													rocks	scatter_point	0.266487
													rocks	scatter_point	0.255417
													rocks	scatter_point	0.227232
													rocks	scatter_point	0.275227
													rocks	scatter_point	0.302141
													rocks	scatter_point	0.328887
													rocks	scatter_point	0.312503
													rocks	scatter_point	0.336097
													rocks	scatter_point	0.239361
													rocks	scatter_point	0.2336
													rocks	scatter_point	0.290405
													rocks	scatter_point	0.280843
													rocks	scatter_point	0.215207
													rocks	scatter_point	0.267271
													rocks	scatter_point	0.246766
													rocks	scatter_point	0.313485
													rocks	scatter_point	0.251313
													rocks	scatter_point	0.332231
													rocks	scatter_point	0.215377
													rocks	scatter_point	0.256989
													rocks	scatter_point	0.278435
													rocks	scatter_point	0.211341
													rocks	scatter_point	0.28246
													rocks	scatter_point	0.234001
													rocks	scatter_point	0.261833
													rocks	scatter_point	0.333681
													rocks	scatter_point	0.349897
													rocks	scatter_point	0.262745
													rocks	scatter_point	0.234102
													rocks	scatter_point	0.278127
													rocks	scatter_point	0.284857
													rocks	scatter_point	0.278487
													rocks	scatter_point	0.25523
													rocks	scatter_point	0.267407
													rocks	scatter_point	0.276542
													rocks	scatter_point	0.339351
													rocks	scatter_point	0.219794
													rocks	scatter_point	0.283963
													rocks	scatter_point	0.222122
													rocks	scatter_point	0.217843
													rocks	scatter_point	0.213205
													rocks	scatter_point	0.197839
													rocks	scatter_point	0.276595
													rocks	scatter_point	0.322849
													rocks	scatter_point	0.221658
													rocks	scatter_point	0.286602
													rocks	scatter_point	0.326586
													rocks	scatter_point	0.308318
													rocks	scatter_point	0.395537
													rocks	scatter_point	0.27088
													rocks	scatter_point	0.243886
													rocks	scatter_point	0.241418
													rocks	scatter_point	0.246511
													rocks	scatter_point	0.233219
													rocks	scatter_point	0.27764
													rocks	scatter_point	0.305538
													rocks	scatter_point	0.192687
													rocks	scatter_point	0.269127
													rocks	scatter_point	0.22304
													rocks	scatter_point	0.245288
													rocks	scatter_point	0.279069
													rocks	scatter_point	0.24287
													rocks	scatter_point	0.229659
													rocks	scatter_point	0.31939
													rocks	scatter_point	0.283748
													rocks	scatter_point	0.34467
													rocks	scatter_point	0.342004
													rocks	scatter_point	0.273588
													rocks	scatter_point	0.311761
													rocks	scatter_point	0.2338
													rocks	scatter_point	0.310917
													rocks	scatter_point	0.293932
													rocks	scatter_point	0.293599
													rocks	scatter_point	0.337406
													rocks	scatter_point	0.227871
													rocks	scatter_point	0.196036
													rocks	scatter_point	0.287421
													rocks	scatter_point	0.30725
													rocks	scatter_point	0.2464
													rocks	scatter_point	0.312558
													rocks	scatter_point	0.210887
													rocks	scatter_point	0.260247
													rocks	scatter_point	0.345833
													rocks	scatter_point	0.231087
													rocks	scatter_point	0.274778
													rocks	scatter_point	0.299736
													rocks	scatter_point	0.248972
													rocks	scatter_point	0.221283
													rocks	scatter_point	0.305854
													rocks	scatter_point	0.208566
													rocks	scatter_point	0.215049
													rocks	scatter_point	0.235903
													rocks	scatter_point	0.218429
													rocks	scatter_point	0.250404
													rocks	scatter_point	0.260078
													rocks	scatter_point	0.249768
													rocks	scatter_point	0.281284
													rocks	scatter_point	0.30717
													rocks	scatter_point	0.249115
													rocks	scatter_point	0.226124
													rocks	scatter_point	0.256932
													rocks	scatter_point	0.231547
													rocks	scatter_point	0.246136
													rocks	scatter_point	0.232793
													rocks	scatter_point	0.226978
													rocks	scatter_point	0.289968
													rocks	scatter_point	0.244328
													rocks	scatter_point	0.293427
													rocks	scatter_point	0.225678
													rocks	scatter_point	0.241781
													rocks	scatter_point	0.201033
													rocks	scatter_point	0.308266
													rocks	scatter_point	0.263441
													rocks	scatter_point	0.239597
													rocks	scatter_point	0.246365
													rocks	scatter_point	0.3677
													rocks	scatter_point	0.295407
													rocks	scatter_point	0.255691
													rocks	scatter_point	0.264932
													rocks	scatter_point	0.246671
													rocks	scatter_point	0.22376
													rocks	scatter_point	0.278911
													rocks	scatter_point	0.248767
													rocks	scatter_point	0.213606
													rocks	scatter_point	0.309148
													rocks	scatter_point	0.2656
													rocks	scatter_point	0.240317
													rocks	scatter_point	0.273242
													rocks	scatter_point	0.262977
													rocks	scatter_point	0.264153
													rocks	scatter_point	0.275211
													rocks	scatter_point	0.300528
													rocks	scatter_point	0.21955
													rocks	scatter_point	0.267943
													rocks	scatter_point	0.248624
													rocks	scatter_point	0.265546
													rocks	scatter_point	0.242706
													rocks	scatter_point	0.285361
													rocks	scatter_point	0.251888
													rocks	scatter_point	0.261384
													rocks	scatter_point	0.190215
													rocks	scatter_point	0.220972
													rocks	scatter_point	0.232634
													rocks	scatter_point	0.229963
													rocks	scatter_point	0.284815
													rocks	scatter_point	0.250411
													rocks	scatter_point	0.327896
													rocks	scatter_point	0.259645
													rocks	scatter_point	0.278109
													rocks	scatter_point	0.252078
													rocks	scatter_point	0.21193
													rocks	scatter_point	0.264424
													rocks	scatter_point	0.305246
													rocks	scatter_point	0.321008
													rocks	scatter_point	0.282706
													rocks	scatter_point	0.25263
													rocks	scatter_point	0.227664
													rocks	scatter_point	0.213014
													rocks	scatter_point	0.276266
													rocks	scatter_point	0.331948
													rocks	scatter_point	0.260937
													rocks	scatter_point	0.263065
													rocks	scatter_point	0.218319
													rocks	scatter_point	0.255872
													rocks	scatter_point	0.214124
													rocks	scatter_point	0.285054
													rocks	scatter_point	0.262346
													rocks	scatter_point	0.325829
													rocks	scatter_point	0.244603
													rocks	scatter_point	0.222813
													rocks	scatter_point	0.27607
													rocks	scatter_point	0.302385
													rocks	scatter_point	0.238843
													rocks	scatter_point	0.264571
													rocks	scatter_point	0.232457
													rocks	scatter_point	0.300248
													rocks	scatter_point	0.286833
													rocks	scatter_point	0.238917
													rocks	scatter_point	0.237903
													rocks	scatter_point	0.216965
													rocks	scatter_point	0.286135
													rocks	scatter_point	0.253832
													rocks	scatter_point	0.347763
													rocks	scatter_point	0.260872
													rocks	scatter_point	0.285358
													rocks	scatter_point	0.288738
													rocks	scatter_point	0.243229
													rocks	scatter_point	0.27863
													rocks	scatter_point	0.312248
													rocks	scatter_point	0.283931
													rocks	scatter_point	0.277184
													rocks	scatter_point	0.231786
													rocks	scatter_point	0.308356
													rocks	scatter_point	0.263657
													rocks	scatter_point	0.22893
													rocks	scatter_point	0.272515
													rocks	scatter_point	0.188253
													rocks	scatter_point	0.240294
													rocks	scatter_point	0.250221
													rocks	scatter_point	0.316373
													rocks	scatter_point	0.282125
													rocks	scatter_point	0.276374
													rocks	scatter_point	0.227348
													rocks	scatter_point	0.35874
													rocks	scatter_point	0.323969
													rocks	scatter_point	0.226581
													rocks	scatter_point	0.225413
													rocks	scatter_point	0.19785
													rocks	scatter_point	0.320482
													rocks	scatter_point	0.360546
													rocks	scatter_point	0.271919
													rocks	scatter_point	0.282787
													rocks	scatter_point	0.22962
													rocks	scatter_point	0.270859
													rocks	scatter_point	0.252263
													rocks	scatter_point	0.280179
													rocks	scatter_point	0.297587
													rocks	scatter_point	0.378309
													rocks	scatter_point	0.254544
													rocks	scatter_point	0.256779
													rocks	scatter_point	0.282352
													rocks	scatter_point	0.274923
													rocks	scatter_point	0.29264
													rocks	scatter_point	0.287127
													rocks	scatter_point	0.244535
													rocks	scatter_point	0.194413
													rocks	scatter_point	0.229898
													rocks	scatter_point	0.2076
													rocks	scatter_point	0.29237
													rocks	scatter_point	0.305463
													rocks	scatter_point	0.253306
													rocks	scatter_point	0.266337
													rocks	scatter_point	0.278481
													rocks	scatter_point	0.243974
													rocks	scatter_point	0.22568
													rocks	scatter_point	0.245046
													rocks	scatter_point	0.312957
													rocks	scatter_point	0.286116
													rocks	scatter_point	0.263311
													rocks	scatter_point	0.29005
													rocks	scatter_point	0.301212
													rocks	scatter_point	0.284276
													rocks	scatter_point	0.241725
													rocks	scatter_point	0.26981
													rocks	scatter_point	0.282619
													rocks	scatter_point	0.225603
													rocks	scatter_point	0.26528
													rocks	scatter_point	0.262337
													rocks	scatter_point	0.273982
													rocks	scatter_point	0.251157
													rocks	scatter_point	0.307346
													rocks	scatter_point	0.276938
													rocks	scatter_point	0.251155
													rocks	scatter_point	0.30046
													rocks	scatter_point	0.20755
													rocks	scatter_point	0.205316
													rocks	scatter_point	0.229326
													rocks	scatter_point	0.233636
													rocks	scatter_point	0.352087
													rocks	scatter_point	0.230906
													rocks	scatter_point	0.271875
													rocks	scatter_point	0.246653
													rocks	scatter_point	0.275947
													rocks	scatter_point	0.239024
													rocks	scatter_point	0.298995
													rocks	scatter_point	0.23537
													rocks	scatter_point	0.349253
													rocks	scatter_point	0.205775
													rocks	scatter_point	0.217102
													rocks	scatter_point	0.362645
													rocks	scatter_point	0.293674
													rocks	scatter_point	0.314152
													rocks	scatter_point	0.240869
													rocks	scatter_point	0.31124
													rocks	scatter_point	0.340291
													rocks	scatter_point	0.226499
													rocks	scatter_point	0.279734
													rocks	scatter_point	0.306799
													rocks	scatter_point	0.321457
													rocks	scatter_point	0.25422
													rocks	scatter_point	0.233125
													rocks	scatter_point	0.272698
													rocks	scatter_point	0.239917
													rocks	scatter_point	0.258654
													rocks	scatter_point	0.297878
													rocks	scatter_point	0.27758
													rocks	scatter_point	0.265911
													rocks	scatter_point	0.23029
													rocks	scatter_point	0.27001
													rocks	scatter_point	0.226866
													rocks	scatter_point	0.245046
													rocks	scatter_point	0.29411
													rocks	scatter_point	0.313696
													rocks	scatter_point	0.308711
													rocks	scatter_point	0.282616
													rocks	scatter_point	0.330488
													rocks	scatter_point	0.221621
													rocks	scatter_point	0.273906
													rocks	scatter_point	0.223381
													rocks	scatter_point	0.316378
													rocks	scatter_point	0.243198
													rocks	scatter_point	0.289369
													rocks	scatter_point	0.252085
													rocks	scatter_point	0.196778
													rocks	scatter_point	0.292091
													rocks	scatter_point	0.270403
													rocks	scatter_point	0.233627
													rocks	scatter_point	0.249073
													rocks	scatter_point	0.280832
													rocks	scatter_point	0.280728
													rocks	scatter_point	0.317816
													rocks	scatter_point	0.243172
													rocks	scatter_point	0.256244
													rocks	scatter_point	0.227503
													rocks	scatter_point	0.229914
													rocks	scatter_point	0.35602
													rocks	scatter_point	0.29744
													rocks	scatter_point	0.232881
													rocks	scatter_point	0.229583
													rocks	scatter_point	0.239153
													rocks	scatter_point	0.351427
													rocks	scatter_point	0.268572
													rocks	scatter_point	0.256585
													rocks	scatter_point	0.271009
													rocks	scatter_point	0.308444
													rocks	scatter_point	0.268861
													rocks	scatter_point	0.279443
													rocks	scatter_point	0.290337
													rocks	scatter_point	0.304341
													rocks	scatter_point	0.276746
													rocks	scatter_point	0.291853
													rocks	scatter_point	0.231736
													rocks	scatter_point	0.275016
													rocks	scatter_point	0.244823
													rocks	scatter_point	0.246908
													rocks	scatter_point	0.254404
													rocks	scatter_point	0.283723
													rocks	scatter_point	0.273347
													rocks	scatter_point	0.310849
													rocks	scatter_point	0.24168
													rocks	scatter_point	0.337411
													rocks	scatter_point	0.247213
													rocks	scatter_point	0.249781
													rocks	scatter_point	0.27697
													rocks	scatter_point	0.250724
													rocks	scatter_point	0.237653
													rocks	scatter_point	0.236315
													rocks	scatter_point	0.266225
													rocks	scatter_point	0.324276
													rocks	scatter_point	0.279603
													rocks	scatter_point	0.325017
													rocks	scatter_point	0.266878
													rocks	scatter_point	0.264725
													rocks	scatter_point	0.213585
													rocks	scatter_point	0.284324
													rocks	scatter_point	0.246783
													rocks	scatter_point	0.282813
													rocks	scatter_point	0.310001
													rocks	scatter_point	0.309749
													rocks	scatter_point	0.277787
													rocks	scatter_point	0.31527
													rocks	scatter_point	0.290723
													rocks	scatter_point	0.334406
													rocks	scatter_point	0.242889
													rocks	scatter_point	0.324091
													rocks	scatter_point	0.301253
													rocks	scatter_point	0.289068
													rocks	scatter_point	0.272916
													rocks	scatter_point	0.280429
													rocks	scatter_point	0.303096
													rocks	scatter_point	0.266818
													rocks	scatter_point	0.313592
													rocks	scatter_point	0.25104
													rocks	scatter_point	0.263655
													rocks	scatter_point	0.318882
													rocks	scatter_point	0.290629
													rocks	scatter_point	0.296611
													rocks	scatter_point	0.296478
													rocks	scatter_point	0.238055
													rocks	scatter_point	0.294865
													rocks	scatter_point	0.342642
													rocks	scatter_point	0.275901
													rocks	scatter_point	0.273744
													rocks	scatter_point	0.225362
													rocks	scatter_point	0.253832
													rocks	scatter_point	0.315464
													rocks	scatter_point	0.30246
													rocks	scatter_point	0.254981
													rocks	scatter_point	0.263323
													rocks	scatter_point	0.248896
													rocks	scatter_point	0.272883
													rocks	scatter_point	0.260821
													rocks	scatter_point	0.200277
													rocks	scatter_point	0.29052
													rocks	scatter_point	0.286871
													rocks	scatter_point	0.24689
													rocks	scatter_point	0.24935
													rocks	scatter_point	0.357533
													rocks	scatter_point	0.310429
													rocks	scatter_point	0.253601
													rocks	scatter_point	0.248279
													rocks	scatter_point	0.251706
													rocks	scatter_point	0.246058
													rocks	scatter_point	0.316953
													rocks	scatter_point	0.271646
													rocks	scatter_point	0.213125
													rocks	scatter_point	0.294104
													rocks	scatter_point	0.231582
													rocks	scatter_point	0.291678
													rocks	scatter_point	0.237114
													rocks	scatter_point	0.242413
													rocks	scatter_point	0.302071
													rocks	scatter_point	0.282951
													rocks	scatter_point	0.302982
													rocks	scatter_point	0.279861
													rocks	scatter_point	0.262138
													rocks	scatter_point	0.200809
													rocks	scatter_point	0.215117
													rocks	scatter_point	0.308851
													rocks	scatter_point	0.260477
													rocks	scatter_point	0.284454
													rocks	scatter_point	0.262099
													rocks	scatter_point	0.284979
													rocks	scatter_point	0.261607
													rocks	scatter_point	0.281937
													rocks	scatter_point	0.291865
													rocks	scatter_point	0.304292
													rocks	scatter_point	0.284227
													rocks	scatter_point	0.255051
													rocks	scatter_point	0.285616
													rocks	scatter_point	0.246252
													rocks	scatter_point	0.229426
													rocks	scatter_point	0.252727
													rocks	scatter_point	0.239706
													rocks	scatter_point	0.313599
													rocks	scatter_point	0.262512
													rocks	scatter_point	0.231883
													rocks	scatter_point	0.241057
													rocks	scatter_point	0.237437
													rocks	scatter_point	0.265486
													rocks	scatter_point	0.245887
													rocks	scatter_point	0.265903
													rocks	scatter_point	0.214361
													rocks	scatter_point	0.330492
													rocks	scatter_point	0.22706
													rocks	scatter_point	0.283807
													rocks	scatter_point	0.257406
													rocks	scatter_point	0.282795
													rocks	scatter_point	0.211764
													rocks	scatter_point	0.197079
													rocks	scatter_point	0.2963
													rocks	scatter_point	0.347002
													rocks	scatter_point	0.289183
													rocks	scatter_point	0.316862
													rocks	scatter_point	0.246079
													rocks	scatter_point	0.282652
													rocks	scatter_point	0.289584
													rocks	scatter_point	0.25937
													rocks	scatter_point	0.22951
													rocks	scatter_point	0.233904
													rocks	scatter_point	0.2546
													rocks	scatter_point	0.239306
													rocks	scatter_point	0.249891
													rocks	scatter_point	0.258061
													rocks	scatter_point	0.207701
													rocks	scatter_point	0.205129
													rocks	scatter_point	0.283395
													rocks	scatter_point	0.298512
													rocks	scatter_point	0.273239
													rocks	scatter_point	0.266052
													rocks	scatter_point	0.241179
													rocks	scatter_point	0.311311
													rocks	scatter_point	0.256509
													rocks	scatter_point	0.211912
													rocks	scatter_point	0.279493
													rocks	scatter_point	0.27817
													rocks	scatter_point	0.309168
													rocks	scatter_point	0.364213
													rocks	scatter_point	0.283974
													rocks	scatter_point	0.244759
													rocks	scatter_point	0.253517
													rocks	scatter_point	0.281578
													rocks	scatter_point	0.262583
													rocks	scatter_point	0.279872
													rocks	scatter_point	0.253736
													rocks	scatter_point	0.251622
													rocks	scatter_point	0.232498
													rocks	scatter_point	0.280317
													rocks	scatter_point	0.241039
													rocks	scatter_point	0.340784
													rocks	scatter_point	0.24626
													rocks	scatter_point	0.299483
													rocks	scatter_point	0.309249
													rocks	scatter_point	0.283341
													rocks	scatter_point	0.301237
													rocks	scatter_point	0.275099
													rocks	scatter_point	0.31249
													rocks	scatter_point	0.250011
													rocks	scatter_point	0.220484
													rocks	scatter_point	0.340254
													rocks	scatter_point	0.248801
													rocks	scatter_point	0.256335
													rocks	scatter_point	0.235976
													rocks	scatter_point	0.258014
													rocks	scatter_point	0.260099
													rocks	scatter_point	0.239068
													rocks	scatter_point	0.266059
													rocks	scatter_point	0.270877
													rocks	scatter_point	0.312788
													rocks	scatter_point	0.314423
[truncated: 2,018 more rows]
[truncated: 4 more columns]

## Sheet: figS1
S1a						S1b							S1c
stim_type	family	mean_luminance	std_luminance	scatter_x		stim_type	family	sf	mean_power	lower_ci	upper_ci		stim_type	family	orientation	mean_power	lower_ci	upper_ci
0	scales	0.5	0.15	0.15		texture	scales	0.01	0.940927	0.927568	0.956416		texture	scales	0	0.651286	0.613204	0.686633
0	rocks	0.500003	0.149987	1.15		texture	scales	0.04	0.998914	0.996741	1		texture	scales	0.261799	0.580316	0.520442	0.641466
0	honeycomb	0.499978	0.149916	2.15		texture	scales	0.07	0.944721	0.933871	0.958249		texture	scales	0.523599	0.77984	0.735633	0.824819
0	plants	0.499933	0.149635	3.15		texture	scales	0.1	0.73923	0.731673	0.747243		texture	scales	0.785398	0.85156	0.798453	0.905562
1	scales	0.499995	0.149967	-0.15		texture	scales	0.13	0.748634	0.741785	0.755118		texture	scales	1.0472	0.842621	0.795231	0.884586
1	rocks	0.5	0.149961	0.85		texture	scales	0.16	0.690713	0.682148	0.696872		texture	scales	1.309	0.825663	0.775244	0.867807
1	honeycomb	0.499974	0.149883	1.85		texture	scales	0.19	0.643017	0.634752	0.650291		texture	scales	1.5708	0.881014	0.840885	0.916146
1	plants	0.499929	0.149611	2.85		texture	scales	0.22	0.584808	0.580529	0.589678		texture	scales	1.8326	0.855117	0.821665	0.893297
						texture	scales	0.25	0.533776	0.528318	0.537829		texture	scales	2.0944	0.915059	0.874881	0.951694
						texture	scales	0.28	0.47197	0.467722	0.476119		texture	scales	2.35619	0.904459	0.873842	0.943328
						texture	scales	0.31	0.427398	0.423739	0.431891		texture	scales	2.61799	0.799378	0.752674	0.837813
						texture	scales	0.34	0.366896	0.361725	0.371355		texture	scales	2.87979	0.638616	0.587367	0.691438
						texture	scales	0.37	0.311368	0.30928	0.314611		texture	scales	3.14159	0.785149	0.735333	0.827069
						texture	scales	0.4	0.251807	0.248411	0.256062		texture	rocks	0	0.780092	0.739594	0.81002
						texture	scales	0.43	0.195503	0.193612	0.19746		texture	rocks	0.261799	0.686413	0.659757	0.710492
						texture	scales	0.46	0.141726	0.138901	0.144454		texture	rocks	0.523599	0.718775	0.66987	0.775464
						texture	scales	0.49	0.0813882	0.0783028	0.0849415		texture	rocks	0.785398	0.758846	0.719588	0.797017
						texture	scales	0.52	0.0326893	0.0298554	0.0352167		texture	rocks	1.0472	0.757925	0.713936	0.803657
						texture	scales	0.55	-0.015968	-0.0186773	-0.0133007		texture	rocks	1.309	0.743286	0.696417	0.792426
						texture	scales	0.58	-0.0614603	-0.0642982	-0.0586135		texture	rocks	1.5708	0.875061	0.821745	0.914591
						texture	rocks	0.01	0.945669	0.932673	0.953129		texture	rocks	1.8326	0.756189	0.701337	0.808508
						texture	rocks	0.04	0.999768	0.999304	1		texture	rocks	2.0944	0.76234	0.690141	0.836802
						texture	rocks	0.07	0.916767	0.907271	0.926823		texture	rocks	2.35619	0.776382	0.711226	0.840727
						texture	rocks	0.1	0.63063	0.623663	0.636761		texture	rocks	2.61799	0.78449	0.718746	0.84921
						texture	rocks	0.13	0.644991	0.637565	0.652899		texture	rocks	2.87979	0.688861	0.633142	0.735607
						texture	rocks	0.16	0.578578	0.573341	0.583288		texture	rocks	3.14159	0.917964	0.885139	0.953718
						texture	rocks	0.19	0.516249	0.511834	0.521498		texture	honeycomb	0	0.84222	0.820546	0.860174
						texture	rocks	0.22	0.456357	0.453162	0.460048		texture	honeycomb	0.261799	0.7735	0.7233	0.824374
						texture	rocks	0.25	0.398002	0.394101	0.402318		texture	honeycomb	0.523599	0.860103	0.808526	0.897525
						texture	rocks	0.28	0.346105	0.343451	0.348672		texture	honeycomb	0.785398	0.810857	0.762053	0.868951
						texture	rocks	0.31	0.295888	0.292275	0.298874		texture	honeycomb	1.0472	0.749147	0.699488	0.801707
						texture	rocks	0.34	0.256594	0.253145	0.260539		texture	honeycomb	1.309	0.710807	0.66339	0.765306
						texture	rocks	0.37	0.215952	0.212799	0.218961		texture	honeycomb	1.5708	0.8121	0.757691	0.867569
						texture	rocks	0.4	0.178586	0.176063	0.180493		texture	honeycomb	1.8326	0.683504	0.644239	0.716638
						texture	rocks	0.43	0.144666	0.14231	0.147524		texture	honeycomb	2.0944	0.722248	0.675116	0.763637
						texture	rocks	0.46	0.109975	0.10662	0.114515		texture	honeycomb	2.35619	0.797781	0.759181	0.833764
						texture	rocks	0.49	0.077166	0.0743192	0.0806344		texture	honeycomb	2.61799	0.781299	0.745888	0.814602
						texture	rocks	0.52	0.0421386	0.0395501	0.0443085		texture	honeycomb	2.87979	0.70651	0.671361	0.7366
						texture	rocks	0.55	0.000528833	-0.00264431	0.00251724		texture	honeycomb	3.14159	0.968521	0.948439	0.989002
						texture	rocks	0.58	-0.0357871	-0.0379968	-0.033497		texture	plants	0	0.767636	0.73407	0.802765
						texture	honeycomb	0.01	0.966927	0.956045	0.975142		texture	plants	0.261799	0.640515	0.592803	0.694883
						texture	honeycomb	0.04	0.996891	0.993912	0.998831		texture	plants	0.523599	0.720831	0.680431	0.763327
						texture	honeycomb	0.07	0.894798	0.884745	0.904219		texture	plants	0.785398	0.808965	0.780451	0.853785
						texture	honeycomb	0.1	0.714242	0.707116	0.72046		texture	plants	1.0472	0.821833	0.77448	0.87466
						texture	honeycomb	0.13	0.67125	0.663046	0.677776		texture	plants	1.309	0.733011	0.666062	0.783518
						texture	honeycomb	0.16	0.620274	0.615724	0.625733		texture	plants	1.5708	0.887097	0.850499	0.931963
						texture	honeycomb	0.19	0.584354	0.578966	0.591042		texture	plants	1.8326	0.774002	0.728589	0.826811
						texture	honeycomb	0.22	0.542438	0.538992	0.546651		texture	plants	2.0944	0.821214	0.765112	0.883536
						texture	honeycomb	0.25	0.502222	0.498004	0.506144		texture	plants	2.35619	0.850096	0.811993	0.900845
						texture	honeycomb	0.28	0.458142	0.453554	0.462477		texture	plants	2.61799	0.779048	0.71684	0.84382
						texture	honeycomb	0.31	0.410773	0.406575	0.414697		texture	plants	2.87979	0.649537	0.577683	0.715105
						texture	honeycomb	0.34	0.367304	0.364037	0.3708		texture	plants	3.14159	0.899517	0.863115	0.937143
						texture	honeycomb	0.37	0.319376	0.314765	0.322759		scramble	scales	0	0.726402	0.689733	0.760403
						texture	honeycomb	0.4	0.272845	0.268575	0.277698		scramble	scales	0.261799	0.651733	0.602032	0.70324
						texture	honeycomb	0.43	0.227568	0.224281	0.23112		scramble	scales	0.523599	0.787281	0.74232	0.82249
						texture	honeycomb	0.46	0.177587	0.17433	0.18103		scramble	scales	0.785398	0.863655	0.823017	0.903077
						texture	honeycomb	0.49	0.134414	0.131333	0.137152		scramble	scales	1.0472	0.880932	0.851905	0.907075
						texture	honeycomb	0.52	0.0906861	0.0877596	0.0931971		scramble	scales	1.309	0.882302	0.843996	0.922917
						texture	honeycomb	0.55	0.0570458	0.0546856	0.0598141		scramble	scales	1.5708	0.921795	0.896401	0.948477
						texture	honeycomb	0.58	0.021561	0.0187849	0.0238374		scramble	scales	1.8326	0.852141	0.827558	0.889015
						texture	plants	0.01	0.974046	0.962283	0.984778		scramble	scales	2.0944	0.900789	0.869692	0.932692
						texture	plants	0.04	0.988895	0.978844	0.997821		scramble	scales	2.35619	0.904435	0.864966	0.937828
						texture	plants	0.07	0.882927	0.875389	0.891344		scramble	scales	2.61799	0.860671	0.81007	0.90072
						texture	plants	0.1	0.614874	0.608437	0.620915		scramble	scales	2.87979	0.688136	0.651799	0.729784
						texture	plants	0.13	0.591749	0.587332	0.597369		scramble	scales	3.14159	0.863007	0.826858	0.909863
						texture	plants	0.16	0.558706	0.554231	0.563491		scramble	rocks	0	0.804205	0.770572	0.835843
						texture	plants	0.19	0.514247	0.509148	0.518527		scramble	rocks	0.261799	0.667651	0.61231	0.721542
						texture	plants	0.22	0.469882	0.465823	0.474223		scramble	rocks	0.523599	0.686632	0.649341	0.734928
						texture	plants	0.25	0.428249	0.423931	0.431627		scramble	rocks	0.785398	0.757217	0.715029	0.803876
						texture	plants	0.28	0.389444	0.385552	0.393265		scramble	rocks	1.0472	0.782245	0.740585	0.832533
						texture	plants	0.31	0.349551	0.344587	0.354275		scramble	rocks	1.309	0.763458	0.682306	0.818674
						texture	plants	0.34	0.308543	0.303869	0.31334		scramble	rocks	1.5708	0.868201	0.839766	0.903685
						texture	plants	0.37	0.270762	0.266718	0.274269		scramble	rocks	1.8326	0.769658	0.711884	0.837368
						texture	plants	0.4	0.230599	0.226539	0.234368		scramble	rocks	2.0944	0.793318	0.759316	0.83626
						texture	plants	0.43	0.194444	0.191139	0.197279		scramble	rocks	2.35619	0.79943	0.733338	0.852474
						texture	plants	0.46	0.151264	0.147604	0.154357		scramble	rocks	2.61799	0.808671	0.758872	0.850582
						texture	plants	0.49	0.111361	0.108253	0.113601		scramble	rocks	2.87979	0.713598	0.688319	0.744441
						texture	plants	0.52	0.0739327	0.0714489	0.0773201		scramble	rocks	3.14159	0.931625	0.900907	0.965216
						texture	plants	0.55	0.0372123	0.0348617	0.0393952		scramble	honeycomb	0	0.84395	0.820493	0.861407
						texture	plants	0.58	-0.00365838	-0.00615839	-0.0016574		scramble	honeycomb	0.261799	0.801905	0.776332	0.829375
						scramble	scales	0.01	0.940928	0.927765	0.956519		scramble	honeycomb	0.523599	0.900757	0.870163	0.928845
						scramble	scales	0.04	0.998914	0.996742	1		scramble	honeycomb	0.785398	0.837261	0.804571	0.878089
						scramble	scales	0.07	0.944718	0.932833	0.957731		scramble	honeycomb	1.0472	0.741584	0.69833	0.78105
						scramble	scales	0.1	0.739205	0.731774	0.747878		scramble	honeycomb	1.309	0.729234	0.689103	0.771296
						scramble	scales	0.13	0.748626	0.741852	0.75675		scramble	honeycomb	1.5708	0.865062	0.822509	0.906384
						scramble	scales	0.16	0.69069	0.683712	0.697399		scramble	honeycomb	1.8326	0.661085	0.626724	0.700509
						scramble	scales	0.19	0.642996	0.636808	0.650948		scramble	honeycomb	2.0944	0.735691	0.695692	0.784522
						scramble	scales	0.22	0.584771	0.580153	0.589088		scramble	honeycomb	2.35619	0.816229	0.753198	0.864036
						scramble	scales	0.25	0.533737	0.528284	0.540004		scramble	honeycomb	2.61799	0.819453	0.776181	0.860554
						scramble	scales	0.28	0.471942	0.467762	0.475336		scramble	honeycomb	2.87979	0.754553	0.723979	0.790195
						scramble	scales	0.31	0.427353	0.422128	0.432129		scramble	honeycomb	3.14159	0.966242	0.940073	0.987647
						scramble	scales	0.34	0.366853	0.362989	0.370989		scramble	plants	0	0.778051	0.744904	0.812629
						scramble	scales	0.37	0.31128	0.308116	0.314138		scramble	plants	0.261799	0.627803	0.591122	0.669762
						scramble	scales	0.4	0.25174	0.247602	0.25486		scramble	plants	0.523599	0.740358	0.700694	0.782753
						scramble	scales	0.43	0.195414	0.192094	0.197231		scramble	plants	0.785398	0.786505	0.754905	0.820939
						scramble	scales	0.46	0.141682	0.139144	0.14437		scramble	plants	1.0472	0.767666	0.725442	0.803618
						scramble	scales	0.49	0.0813561	0.0781069	0.0856604		scramble	plants	1.309	0.763972	0.685071	0.817339
						scramble	scales	0.52	0.0325881	0.0298711	0.0355721		scramble	plants	1.5708	0.918829	0.878408	0.958269
						scramble	scales	0.55	-0.0160336	-0.0201461	-0.0128261		scramble	plants	1.8326	0.729043	0.692436	0.772738
						scramble	scales	0.58	-0.0615468	-0.0638295	-0.0589165		scramble	plants	2.0944	0.843074	0.810093	0.882193
						scramble	rocks	0.01	0.945678	0.935793	0.955953		scramble	plants	2.35619	0.844588	0.790545	0.884656
						scramble	rocks	0.04	0.999764	0.999291	1		scramble	plants	2.61799	0.801084	0.752206	0.839007
						scramble	rocks	0.07	0.916764	0.907802	0.928358		scramble	plants	2.87979	0.710524	0.656194	0.786633
						scramble	rocks	0.1	0.630604	0.622971	0.637415		scramble	plants	3.14159	0.901137	0.862003	0.940006
						scramble	rocks	0.13	0.644969	0.638922	0.650902
						scramble	rocks	0.16	0.578558	0.573937	0.583239
						scramble	rocks	0.19	0.516203	0.512074	0.520742
						scramble	rocks	0.22	0.456321	0.452851	0.459381
						scramble	rocks	0.25	0.397953	0.394603	0.401579
						scramble	rocks	0.28	0.346059	0.343902	0.348697
						scramble	rocks	0.31	0.295851	0.292269	0.299217
						scramble	rocks	0.34	0.256563	0.252952	0.260491
						scramble	rocks	0.37	0.215895	0.213473	0.219107
						scramble	rocks	0.4	0.178507	0.175722	0.180368
						scramble	rocks	0.43	0.144621	0.142727	0.147349
						scramble	rocks	0.46	0.109921	0.106596	0.113079
						scramble	rocks	0.49	0.0771125	0.0743491	0.0800857
						scramble	rocks	0.52	0.0421141	0.0397258	0.0447922
						scramble	rocks	0.55	0.000462807	-0.00157612	0.00302377
						scramble	rocks	0.58	-0.0358636	-0.0382901	-0.0337737
						scramble	honeycomb	0.01	0.966929	0.956814	0.97607
						scramble	honeycomb	0.04	0.996895	0.993186	0.99981
						scramble	honeycomb	0.07	0.894786	0.882857	0.903798
						scramble	honeycomb	0.1	0.714231	0.708942	0.719965
						scramble	honeycomb	0.13	0.671243	0.663805	0.677379
						scramble	honeycomb	0.16	0.620253	0.614436	0.626136
						scramble	honeycomb	0.19	0.584314	0.579118	0.588768
						scramble	honeycomb	0.22	0.5424	0.539066	0.54541
						scramble	honeycomb	0.25	0.502189	0.497588	0.505882
						scramble	honeycomb	0.28	0.458093	0.453588	0.461657
						scramble	honeycomb	0.31	0.410742	0.406593	0.414642
						scramble	honeycomb	0.34	0.367249	0.363798	0.370009
						scramble	honeycomb	0.37	0.319308	0.315062	0.322717
						scramble	honeycomb	0.4	0.272764	0.269071	0.277209
						scramble	honeycomb	0.43	0.227528	0.222511	0.231691
						scramble	honeycomb	0.46	0.177482	0.174496	0.181557
						scramble	honeycomb	0.49	0.134353	0.130945	0.137658
						scramble	honeycomb	0.52	0.0905722	0.0877516	0.0937389
						scramble	honeycomb	0.55	0.0569321	0.0549278	0.0596032
						scramble	honeycomb	0.58	0.0215005	0.0180818	0.0245447
						scramble	plants	0.01	0.974044	0.961896	0.983766
						scramble	plants	0.04	0.988892	0.976588	0.998065
						scramble	plants	0.07	0.882918	0.87148	0.892883
						scramble	plants	0.1	0.61485	0.609538	0.620809
						scramble	plants	0.13	0.59172	0.586565	0.596949
						scramble	plants	0.16	0.558682	0.555063	0.563512
						scramble	plants	0.19	0.51421	0.510251	0.518984
						scramble	plants	0.22	0.469845	0.466183	0.47442
						scramble	plants	0.25	0.428211	0.424496	0.431685
						scramble	plants	0.28	0.389393	0.385143	0.393468
						scramble	plants	0.31	0.349504	0.344681	0.354214
						scramble	plants	0.34	0.308506	0.302935	0.313361
						scramble	plants	0.37	0.270706	0.267351	0.27419
						scramble	plants	0.4	0.230533	0.226999	0.234196
						scramble	plants	0.43	0.19438	0.191925	0.198121
						scramble	plants	0.46	0.151216	0.148344	0.15454
						scramble	plants	0.49	0.111303	0.108606	0.114049
						scramble	plants	0.52	0.0738721	0.0711663	0.0774115
						scramble	plants	0.55	0.0371693	0.0346753	0.0394296
						scramble	plants	0.58	-0.00370779	-0.00665511	-0.00093689

## Sheet: figS2
S2a						S2b						S2c
family	mouse_id	plot_element_type	stat_value	scatter_x		family	mouse_id	plot_element_type	stat_value	scatter_x		family	set	mouse_id	plot_element_type	stat_value	scatter_x
scales		Q1	0.925382			scales		Q1	0.200753			scales	1		Q1	2.2095
scales		Q3	0.976336			scales		Q3	0.452945			scales	1		Q3	2.66488
scales		lower_whisker	0.879886			scales		lower_whisker	0.0446622			scales	1		lower_whisker	2.46964
scales		upper_whisker	0.98902			scales		upper_whisker	0.663823			scales	1		upper_whisker	2.84536
rocks		Q1	0.787183			rocks		Q1	0.35099			scales	2		Q1	2.01301
rocks		Q3	0.942404			rocks		Q3	0.697472			scales	2		Q3	2.5601
rocks		lower_whisker	0.734799			rocks		lower_whisker	0.0679387			scales	2		lower_whisker	1.30929
rocks		upper_whisker	0.97397			rocks		upper_whisker	0.890513			scales	2		upper_whisker	2.56998
honeycomb		Q1	0.887468			honeycomb		Q1	0.174443			rocks	1		Q1	1.34703
honeycomb		Q3	0.96937			honeycomb		Q3	0.363797			rocks	1		Q3	1.93285
honeycomb		lower_whisker	0.845696			honeycomb		lower_whisker	0.0234164			rocks	1		lower_whisker	1.03865
honeycomb		upper_whisker	0.988554			honeycomb		upper_whisker	0.625396			rocks	1		upper_whisker	2.21028
plants		Q1	0.863561			plants		Q1	0.209491			rocks	2		Q1	1.28506
plants		Q3	0.940492			plants		Q3	0.527987			rocks	2		Q3	1.68031
plants		lower_whisker	0.769016			plants		lower_whisker	0.115669			rocks	2		lower_whisker	0.930411
plants		upper_whisker	0.975996			plants		upper_whisker	0.776983			rocks	2		upper_whisker	1.7209
scales	20070	scatter_point	0.653243	0		scales	20070	scatter_point	0.184298	0		honeycomb	1		Q1	1.82123
honeycomb	20070	scatter_point	0.859492	2		honeycomb	20070	scatter_point	0.0771321	2		honeycomb	1		Q3	2.41055
plants	20070	scatter_point	0.880744	3		plants	20070	scatter_point	0.280555	3		honeycomb	1		lower_whisker	1.31117
scales	20099	scatter_point	0.98902	0		scales	20099	scatter_point	0.233817	0		honeycomb	1		upper_whisker	2.88131
rocks	20099	scatter_point	0.935104	1		rocks	20099	scatter_point	0.67888	1		honeycomb	2		Q1	1.78304
honeycomb	20099	scatter_point	0.887433	2		honeycomb	20099	scatter_point	0.201551	2		honeycomb	2		Q3	2.37766
plants	20099	scatter_point	0.97354	3		plants	20099	scatter_point	0.360354	3		honeycomb	2		lower_whisker	1.5122
scales	20100	scatter_point	0.925382	0		scales	20100	scatter_point	0.246119	0		honeycomb	2		upper_whisker	2.50837
rocks	20100	scatter_point	0.734799	1		rocks	20100	scatter_point	0.349688	1		plants	1		Q1	1.26167
honeycomb	20100	scatter_point	0.972888	2		honeycomb	20100	scatter_point	0.181098	2		plants	1		Q3	2.34773
plants	20100	scatter_point	0.843791	3		plants	20100	scatter_point	0.344408	3		plants	1		lower_whisker	0.224627
scales	20109	scatter_point	0.949121	0		scales	20109	scatter_point	0.43415	0		plants	1		upper_whisker	2.709
rocks	20109	scatter_point	0.936295	1		rocks	20109	scatter_point	0.764278	1		plants	2		Q1	1.35042
honeycomb	20109	scatter_point	0.959072	2		honeycomb	20109	scatter_point	0.290818	2		plants	2		Q3	1.85946
plants	20109	scatter_point	0.975996	3		plants	20109	scatter_point	0.610926	3		plants	2		lower_whisker	1.16252
scales	20117	scatter_point	0.956528	0		scales	20117	scatter_point	0.408111	0		plants	2		upper_whisker	2.57685
rocks	20117	scatter_point	0.97397	1		rocks	20117	scatter_point	0.425496	1		scales	1	21055	scatter_point	1.42906	-0.2
honeycomb	20117	scatter_point	0.972612	2		honeycomb	20117	scatter_point	0.332361	2		scales	2	21055	scatter_point	1.30929	0.2
plants	20117	scatter_point	0.931071	3		plants	20117	scatter_point	0.134392	3		scales	1	21056	scatter_point	2.46964	-0.2
scales	21030	scatter_point	0.976336	0		scales	21030	scatter_point	0.641976	0		scales	2	21056	scatter_point	2.55681	0.2
rocks	21030	scatter_point	0.972482	1		rocks	21030	scatter_point	0.856945	1		scales	1	21060	scatter_point	2.84536	-0.2
honeycomb	21030	scatter_point	0.988554	2		honeycomb	21030	scatter_point	0.467488	2		scales	2	21060	scatter_point	2.24759	0.2
plants	21030	scatter_point	0.863146	3		plants	21030	scatter_point	0.209491	3		scales	1	21064	scatter_point	2.60472	-0.2
scales	21031	scatter_point	0.940523	0		scales	21031	scatter_point	0.452945	0		scales	2	21064	scatter_point	2.56998	0.2
rocks	21031	scatter_point	0.941867	1		rocks	21031	scatter_point	0.500277	1		rocks	1	20100	scatter_point	1.03865	0.8
honeycomb	21031	scatter_point	0.94115	2		honeycomb	21031	scatter_point	0.258565	2		rocks	2	20100	scatter_point	0.930411	1.2
plants	21031	scatter_point	0.960068	3		plants	21031	scatter_point	0.329015	3		rocks	1	20117	scatter_point	2.21028	0.8
honeycomb	21032	scatter_point	0.897688	2		honeycomb	21032	scatter_point	0.328073	2		rocks	2	20117	scatter_point	1.7209	1.2
scales	21033	scatter_point	0.979354	0		scales	21033	scatter_point	0.530069	0		rocks	1	21031	scatter_point	1.65541	0.8
rocks	21033	scatter_point	0.964467	1		rocks	21033	scatter_point	0.890513	1		rocks	2	21031	scatter_point	1.63971	1.2
honeycomb	21033	scatter_point	0.872126	2		honeycomb	21033	scatter_point	0.435223	2		honeycomb	1	20099	scatter_point	2.0648	1.8
plants	21033	scatter_point	0.952948	3		plants	21033	scatter_point	0.553479	3		honeycomb	2	20099	scatter_point	2.38519	2.2
scales	21047	scatter_point	0.937367	0		scales	21047	scatter_point	0.480308	0		honeycomb	1	20100	scatter_point	2.88131	1.8
rocks	21047	scatter_point	0.892957	1		rocks	21047	scatter_point	0.744758	1		honeycomb	2	20100	scatter_point	2.50837	2.2
honeycomb	21047	scatter_point	0.98143	2		honeycomb	21047	scatter_point	0.28881	2		honeycomb	1	20109	scatter_point	2.44695	1.8
plants	21047	scatter_point	0.920454	3		plants	21047	scatter_point	0.776983	3		honeycomb	2	20109	scatter_point	2.37012	2.2
scales	21048	scatter_point	0.941964	0		scales	21048	scatter_point	0.31661	0		honeycomb	1	20117	scatter_point	2.4461	1.8
rocks	21048	scatter_point	0.944017	1		rocks	21048	scatter_point	0.68171	1		honeycomb	2	20117	scatter_point	2.2024	2.2
honeycomb	21048	scatter_point	0.94013	2		honeycomb	21048	scatter_point	0.572535	2		honeycomb	1	21030	scatter_point	2.375	1.8
plants	21048	scatter_point	0.895577	3		plants	21048	scatter_point	0.388394	3		honeycomb	2	21030	scatter_point	1.58841	2.2
honeycomb	21049	scatter_point	0.953979	2		honeycomb	21049	scatter_point	0.625396	2		honeycomb	1	21031	scatter_point	2.27799	1.8
scales	21051	scatter_point	0.841173	0		scales	21051	scatter_point	0.25153	0		honeycomb	2	21031	scatter_point	1.90791	2.2
rocks	21051	scatter_point	0.89121	1		rocks	21051	scatter_point	0.458115	1		honeycomb	1	21032	scatter_point	1.7881	1.8
honeycomb	21051	scatter_point	0.966127	2		honeycomb	21051	scatter_point	0.167788	2		honeycomb	2	21032	scatter_point	1.5122	2.2
plants	21051	scatter_point	0.803141	3		plants	21051	scatter_point	0.735475	3		honeycomb	1	21033	scatter_point	1.31117	1.8
scales	21055	scatter_point	0.963204	0		scales	21055	scatter_point	0.663823	0		honeycomb	2	21033	scatter_point	1.65817	2.2
rocks	21055	scatter_point	0.754717	1		rocks	21055	scatter_point	0.351423	1		honeycomb	1	21049	scatter_point	1.38284	1.8
honeycomb	21055	scatter_point	0.887503	2		honeycomb	21055	scatter_point	0.262777	2		honeycomb	2	21049	scatter_point	1.99645	2.2
plants	21055	scatter_point	0.940492	3		plants	21055	scatter_point	0.527987	3		honeycomb	1	21056	scatter_point	1.99811	1.8
scales	21056	scatter_point	0.934342	0		scales	21056	scatter_point	0.200753	0		honeycomb	2	21056	scatter_point	2.47868	2.2
rocks	21056	scatter_point	0.793871	1		rocks	21056	scatter_point	0.361313	1		honeycomb	1	21060	scatter_point	1.85436	1.8
honeycomb	21056	scatter_point	0.956915	2		honeycomb	21056	scatter_point	0.395232	2		honeycomb	2	21060	scatter_point	2.03327	2.2
plants	21056	scatter_point	0.923411	3		plants	21056	scatter_point	0.329159	3		plants	1	20070	scatter_point	1.8019	2.8
scales	21060	scatter_point	0.980909	0		scales	21060	scatter_point	0.263355	0		plants	2	20070	scatter_point	1.22556	3.2
rocks	21060	scatter_point	0.767119	1		rocks	21060	scatter_point	0.234521	1		plants	1	20099	scatter_point	2.36901	2.8
honeycomb	21060	scatter_point	0.845696	2		honeycomb	21060	scatter_point	0.206535	2		plants	2	20099	scatter_point	2.24485	3.2
plants	21060	scatter_point	0.863561	3		plants	21060	scatter_point	0.185702	3		plants	1	20100	scatter_point	1.46438	2.8
scales	21061	scatter_point	0.879886	0		scales	21061	scatter_point	0.141849	0		plants	2	20100	scatter_point	1.62092	3.2
rocks	21061	scatter_point	0.909178	1		rocks	21061	scatter_point	0.404428	1		plants	1	20117	scatter_point	2.709	2.8
honeycomb	21061	scatter_point	0.9255	2		honeycomb	21061	scatter_point	0.140017	2		plants	2	20117	scatter_point	2.57685	3.2
plants	21061	scatter_point	0.934352	3		plants	21061	scatter_point	0.232174	3		plants	1	21047	scatter_point	0.653552	2.8
scales	21062	scatter_point	0.978205	0		scales	21062	scatter_point	0.0446622	0		plants	2	21047	scatter_point	1.16252	3.2
rocks	21062	scatter_point	0.880271	1		rocks	21062	scatter_point	0.304722	1		plants	1	21051	scatter_point	0.224627	2.8
honeycomb	21062	scatter_point	0.9769	2		honeycomb	21062	scatter_point	0.0234164	2		plants	2	21051	scatter_point	1.68217	3.2
plants	21062	scatter_point	0.88951	3		plants	21062	scatter_point	0.135572	3		plants	1	21055	scatter_point	1.55307	2.8
scales	21064	scatter_point	0.888659	0		scales	21064	scatter_point	0.0929199	0		plants	2	21055	scatter_point	1.39204	3.2
rocks	21064	scatter_point	0.47282	1		rocks	21064	scatter_point	0.0679387	1		plants	1	21062	scatter_point	2.34064	2.8
honeycomb	21064	scatter_point	0.675872	2		honeycomb	21064	scatter_point	0.10592	2		plants	2	21062	scatter_point	1.73099	3.2
plants	21064	scatter_point	0.769016	3		plants	21064	scatter_point	0.115669	3

## Sheet: figS3
S3a										S3b
ps_stat	component_number	cumulative_ev_value	graph_type	rotation	family	marker_style	dim1_value	dim2_value		pair	set-type	mouse_id	plot_element_type	stat_value	scatter_x
energy			scatter	0	scales	o	0.534855	-2.03247		scales	Original		Q1	1.87732
energy			scatter	0	scales	o	0.463399	-1.63887		scales	Original		Q3	2.33416
energy			scatter	0	scales	o	0.697347	-2.14077		scales	Original		lower_whisker	1.30255
energy			scatter	0	scales	o	0.702186	-2.02633		scales	Original		upper_whisker	2.97332
energy			scatter	0	scales	o	0.345348	-2.42787		scales	Original		Q1
energy			scatter	0	scales	o	0.475185	-1.90764		scales	Original		Q3
energy			scatter	0	scales	o	0.824621	-1.86137		scales	Original		lower_whisker
energy			scatter	0	scales	o	0.829904	-1.37325		scales	Original		upper_whisker
energy			scatter	0	scales	o	0.693314	-1.70943		scales	MarginalNormalized		Q1	2.11349
energy			scatter	0	scales	o	0.663898	-1.54573		scales	MarginalNormalized		Q3	2.43258
energy			scatter	0	scales	o	0.599684	-1.37759		scales	MarginalNormalized		lower_whisker	1.97691
energy			scatter	0	scales	o	0.783617	-1.18127		scales	MarginalNormalized		upper_whisker	2.82837
energy			scatter	0	scales	o	0.65167	-1.81946		scales	MarginalNormalized		Q1
energy			scatter	0	scales	o	0.424052	-1.74953		scales	MarginalNormalized		Q3
energy			scatter	0	scales	o	0.192525	-1.57497		scales	MarginalNormalized		lower_whisker
energy			scatter	0	scales	o	0.173449	-1.26561		scales	MarginalNormalized		upper_whisker
energy			scatter	0	scales	o	0.705868	-1.1268		scales/plants	Original		Q1
energy			scatter	0	scales	o	0.435271	-1.50406		scales/plants	Original		Q3
energy			scatter	0	scales	o	0.608846	-1.80508		scales/plants	Original		lower_whisker
energy			scatter	0	scales	o	0.850803	-1.91077		scales/plants	Original		upper_whisker
energy			scatter	0	rocks	o	-0.151352	0.881567		scales/plants	Original		Q1	0.848975
energy			scatter	0	rocks	o	-0.17103	1.2879		scales/plants	Original		Q3	1.99074
energy			scatter	0	rocks	o	-0.109613	0.862188		scales/plants	Original		lower_whisker	0.640844
energy			scatter	0	rocks	o	-0.0716621	1.14429		scales/plants	Original		upper_whisker	2.38798
energy			scatter	0	rocks	o	0.0444269	0.876994		scales/plants	MarginalNormalized		Q1
energy			scatter	0	rocks	o	-0.106194	0.392592		scales/plants	MarginalNormalized		Q3
energy			scatter	0	rocks	o	-0.331396	0.289918		scales/plants	MarginalNormalized		lower_whisker
energy			scatter	0	rocks	o	0.0553432	0.770294		scales/plants	MarginalNormalized		upper_whisker
energy			scatter	0	rocks	o	0.0874049	0.90395		scales/plants	MarginalNormalized		Q1	1.48154
energy			scatter	0	rocks	o	0.366835	1.01636		scales/plants	MarginalNormalized		Q3	1.99165
energy			scatter	0	rocks	o	-0.0792205	1.65901		scales/plants	MarginalNormalized		lower_whisker	0.829034
energy			scatter	0	rocks	o	-0.173475	1.26764		scales/plants	MarginalNormalized		upper_whisker	2.22379
energy			scatter	0	rocks	o	-0.296467	0.652816		scales	Original	20070	scatter_point	1.30255	-0.3
energy			scatter	0	rocks	o	-0.0803626	1.55564		scales	Original	20099	scatter_point	2.97332	-0.3
energy			scatter	0	rocks	o	0.232484	1.35539		scales	Original	20100	scatter_point	2.22567	-0.3
energy			scatter	0	rocks	o	-0.316166	1.42842		scales	Original	20109	scatter_point	1.87732	-0.3
energy			scatter	0	rocks	o	0.240662	1.29941		scales	Original	20117	scatter_point	1.97982	-0.3
energy			scatter	0	rocks	o	-0.141378	0.0556371		scales	Original	21030	scatter_point	1.47165	-0.3
energy			scatter	0	rocks	o	-0.0926196	1.12737		scales	Original	21031	scatter_point	2.18758	-0.3
energy			scatter	0	rocks	o	-0.00703849	2.33934		scales	Original	21033	scatter_point	1.77646	-0.3
energy			scatter	0	honeycomb	o	2.5345	0.0495896		scales	Original	21047	scatter_point	2.07943	-0.3
energy			scatter	0	honeycomb	o	1.08434	-0.371894		scales	Original	21048	scatter_point	2.14425	-0.3
energy			scatter	0	honeycomb	o	1.68171	-0.823075		scales	Original	21051	scatter_point	2.00127	-0.3
energy			scatter	0	honeycomb	o	1.83684	0.19392		scales	Original	21055	scatter_point	1.13595	-0.3
energy			scatter	0	honeycomb	o	2.2018	0.609673		scales	Original	21056	scatter_point	2.44511	-0.3
energy			scatter	0	honeycomb	o	1.49184	-0.674647		scales	Original	21060	scatter_point	3.16901	-0.3
energy			scatter	0	honeycomb	o	2.13454	1.92336		scales	Original	21061	scatter_point	2.33416	-0.3
energy			scatter	0	honeycomb	o	2.3395	-0.96298		scales	Original	21062	scatter_point	4.17384	-0.3
energy			scatter	0	honeycomb	o	1.5434	-0.0540919		scales	Original	21064	scatter_point	2.31751	-0.3
energy			scatter	0	honeycomb	o	1.75262	0.230186		scales	MarginalNormalized	22014	scatter_point	1.97691	0.1
energy			scatter	0	honeycomb	o	2.46843	-0.982943		scales	MarginalNormalized	22016	scatter_point	2.20634	0.1
energy			scatter	0	honeycomb	o	2.53583	0.533196		scales	MarginalNormalized	22018	scatter_point	2.06763	0.1
energy			scatter	0	honeycomb	o	1.82059	0.567934		scales	MarginalNormalized	22002	scatter_point	2.64521	0.1
energy			scatter	0	honeycomb	o	1.82609	-0.236682		scales	MarginalNormalized	22049	scatter_point	2.21996	0.1
energy			scatter	0	honeycomb	o	2.52017	0.142134		scales	MarginalNormalized	22050	scatter_point	2.15935	0.1
energy			scatter	0	honeycomb	o	1.47477	-0.995373		scales	MarginalNormalized	22051	scatter_point	2.82837	0.1
energy			scatter	0	honeycomb	o	1.69159	-0.300868		scales/plants	Original	20100	scatter_point	0.640844	0.9
energy			scatter	0	honeycomb	o	1.48916	0.809873		scales/plants	Original	21030	scatter_point	1.99074	0.9
energy			scatter	0	honeycomb	o	1.89351	-0.486529		scales/plants	Original	21031	scatter_point	2.38798	0.9
energy			scatter	0	honeycomb	o	1.57084	-0.018383		scales/plants	Original	21033	scatter_point	0.848975	0.9
energy			scatter	0	plants	o	1.21866	0.704102		scales/plants	Original	21049	scatter_point	1.50715	0.9
energy			scatter	0	plants	o	0.743945	0.983042		scales/plants	MarginalNormalized	22014	scatter_point	0.829034	1.3
energy			scatter	0	plants	o	0.732143	0.757761		scales/plants	MarginalNormalized	22016	scatter_point	1.33708	1.3
energy			scatter	0	plants	o	0.513148	1.0544		scales/plants	MarginalNormalized	22018	scatter_point	2.13646	1.3
energy			scatter	0	plants	o	1.35454	2.45104		scales/plants	MarginalNormalized	22002	scatter_point	2.22379	1.3
energy			scatter	0	plants	o	1.01185	0.565483		scales/plants	MarginalNormalized	22049	scatter_point	1.62601	1.3
energy			scatter	0	plants	o	1.01753	0.53709		scales/plants	MarginalNormalized	22050	scatter_point	1.84685	1.3
energy			scatter	0	plants	o	1.28064	0.812711		scales/plants	MarginalNormalized	22051	scatter_point	1.78694	1.3
energy			scatter	0	plants	o	1.10251	1.05805
energy			scatter	0	plants	o	0.974916	-0.160234
energy			scatter	0	plants	o	0.797579	1.40012
energy			scatter	0	plants	o	0.734468	1.23712
energy			scatter	0	plants	o	0.5436	0.862906
energy			scatter	0	plants	o	1.13058	2.08758
energy			scatter	0	plants	o	1.01187	1.78169
energy			scatter	0	plants	o	1.04841	0.556044
energy			scatter	0	plants	o	1.12891	1.52911
energy			scatter	0	plants	o	0.723658	-0.23612
energy			scatter	0	plants	o	0.68976	0.743025
energy			scatter	0	plants	o	0.745977	1.09097
energy			scatter	0	scales	s	-0.469535	-1.64572
energy			scatter	0	scales	s	-0.52644	-1.31414
energy			scatter	0	scales	s	-0.788573	-0.683398
energy			scatter	0	scales	s	-0.76826	-1.38969
energy			scatter	0	scales	s	-0.744394	-0.962768
energy			scatter	0	scales	s	-0.679593	-0.715054
energy			scatter	0	scales	s	-0.612072	-0.906801
energy			scatter	0	scales	s	-0.328691	-0.732823
energy			scatter	0	scales	s	-0.919184	-1.13149
energy			scatter	0	scales	s	-0.607816	-0.723282
energy			scatter	0	scales	s	-0.783912	-1.1503
energy			scatter	0	scales	s	-0.747868	-1.11016
energy			scatter	0	scales	s	-0.632517	-1.3202
energy			scatter	0	scales	s	-0.8011	-0.610815
energy			scatter	0	scales	s	-0.829826	-0.87993
energy			scatter	0	scales	s	-0.73172	-1.00757
energy			scatter	0	scales	s	-0.608572	-1.16867
energy			scatter	0	scales	s	-0.634064	0.459451
energy			scatter	0	scales	s	-0.598317	-1.05999
energy			scatter	0	scales	s	-0.831647	-0.707878
energy			scatter	0	rocks	s	-0.991141	0.602147
energy			scatter	0	rocks	s	-1.04345	0.449966
energy			scatter	0	rocks	s	-0.820667	0.841458
energy			scatter	0	rocks	s	-1.00409	0.276391
energy			scatter	0	rocks	s	-1.0097	0.595828
energy			scatter	0	rocks	s	-1.05877	-0.327757
energy			scatter	0	rocks	s	-0.924563	0.672001
energy			scatter	0	rocks	s	-1.13619	0.127633
energy			scatter	0	rocks	s	-0.948934	0.578261
energy			scatter	0	rocks	s	-1.00442	1.19206
energy			scatter	0	rocks	s	-0.933998	0.389221
energy			scatter	0	rocks	s	-0.990478	0.0585216
energy			scatter	0	rocks	s	-1.00544	-0.592451
energy			scatter	0	rocks	s	-0.97864	1.12003
energy			scatter	0	rocks	s	-0.726091	0.654849
energy			scatter	0	rocks	s	-0.457348	0.82924
energy			scatter	0	rocks	s	-0.765006	0.978702
energy			scatter	0	rocks	s	-1.04948	-0.0942838
energy			scatter	0	rocks	s	-0.666221	0.382564
energy			scatter	0	rocks	s	-0.872401	0.368768
energy			scatter	0	honeycomb	s	-0.737822	-0.134937
energy			scatter	0	honeycomb	s	-0.672121	0.270049
energy			scatter	0	honeycomb	s	-0.929844	-0.360685
energy			scatter	0	honeycomb	s	-0.654725	-0.0250888
energy			scatter	0	honeycomb	s	-0.812799	0.317634
energy			scatter	0	honeycomb	s	-0.845521	0.139388
energy			scatter	0	honeycomb	s	-0.84365	-0.251398
energy			scatter	0	honeycomb	s	-0.926715	-0.448452
energy			scatter	0	honeycomb	s	-0.626728	0.406889
energy			scatter	0	honeycomb	s	-0.667415	-0.299933
energy			scatter	0	honeycomb	s	-0.773182	0.438249
energy			scatter	0	honeycomb	s	-0.828179	-0.442085
energy			scatter	0	honeycomb	s	-0.921908	-0.213047
energy			scatter	0	honeycomb	s	-0.887776	-0.365131
energy			scatter	0	honeycomb	s	-0.464064	0.672516
energy			scatter	0	honeycomb	s	-0.83422	0.0938194
energy			scatter	0	honeycomb	s	-1.00458	0.57622
energy			scatter	0	honeycomb	s	-0.891048	-0.619744
energy			scatter	0	honeycomb	s	-0.824065	-0.141479
energy			scatter	0	honeycomb	s	-0.816875	-0.0227161
energy			scatter	0	plants	s	-0.841545	0.305446
energy			scatter	0	plants	s	-0.916229	-0.166627
energy			scatter	0	plants	s	-0.791442	0.280181
energy			scatter	0	plants	s	-0.94418	0.013246
energy			scatter	0	plants	s	-0.91069	0.371387
energy			scatter	0	plants	s	-0.924297	-0.336784
energy			scatter	0	plants	s	-0.984906	-0.289404
energy			scatter	0	plants	s	-0.770845	0.229772
energy			scatter	0	plants	s	-1.09957	0.21398
energy			scatter	0	plants	s	-0.947319	-0.0627487
energy			scatter	0	plants	s	-0.969616	0.207939
energy			scatter	0	plants	s	-0.953544	0.0338475
energy			scatter	0	plants	s	-0.973091	0.479249
energy			scatter	0	plants	s	-0.916793	0.286063
energy			scatter	0	plants	s	-1.07661	0.567821
energy			scatter	0	plants	s	-0.88827	0.816768
energy			scatter	0	plants	s	-1.02922	-0.152685
energy			scatter	0	plants	s	-1.09319	-0.0644357
energy			scatter	0	plants	s	-1.13247	0.981071
energy			scatter	0	plants	s	-0.798792	0.202269
energy			scatter	1	scales	o	0.53586	-2.03211
energy			scatter	1	scales	o	0.463887	-1.63868
energy			scatter	1	scales	o	0.695379	-2.14088
energy			scatter	1	scales	o	0.702295	-2.02842
energy			scatter	1	scales	o	0.345373	-2.42633
energy			scatter	1	scales	o	0.472545	-1.90392
energy			scatter	1	scales	o	0.825524	-1.86065
energy			scatter	1	scales	o	0.830069	-1.37476
energy			scatter	1	scales	o	0.692268	-1.71158
energy			scatter	1	scales	o	0.665004	-1.54442
energy			scatter	1	scales	o	0.600264	-1.37541
energy			scatter	1	scales	o	0.782602	-1.17931
energy			scatter	1	scales	o	0.650937	-1.81992
energy			scatter	1	scales	o	0.422678	-1.74972
energy			scatter	1	scales	o	0.194042	-1.57689
energy			scatter	1	scales	o	0.174115	-1.26513
energy			scatter	1	scales	o	0.705021	-1.12611
energy			scatter	1	scales	o	0.435205	-1.50502
energy			scatter	1	scales	o	0.608948	-1.80435
energy			scatter	1	scales	o	0.850424	-1.90922
energy			scatter	1	rocks	o	-0.150089	0.881371
energy			scatter	1	rocks	o	-0.171205	1.28937
energy			scatter	1	rocks	o	-0.108926	0.861522
energy			scatter	1	rocks	o	-0.071033	1.14252
energy			scatter	1	rocks	o	0.0436764	0.875552
energy			scatter	1	rocks	o	-0.104695	0.392526
energy			scatter	1	rocks	o	-0.331858	0.28997
energy			scatter	1	rocks	o	0.0554716	0.770488
energy			scatter	1	rocks	o	0.0874968	0.903388
energy			scatter	1	rocks	o	0.36503	1.01494
energy			scatter	1	rocks	o	-0.0781408	1.65821
energy			scatter	1	rocks	o	-0.173287	1.26691
energy			scatter	1	rocks	o	-0.295852	0.651503
energy			scatter	1	rocks	o	-0.0795008	1.5566
energy			scatter	1	rocks	o	0.232594	1.35863
energy			scatter	1	rocks	o	-0.316076	1.42691
energy			scatter	1	rocks	o	0.238568	1.2966
energy			scatter	1	rocks	o	-0.140957	0.0569856
energy			scatter	1	rocks	o	-0.0930187	1.12415
energy			scatter	1	rocks	o	-0.00594922	2.33764
energy			scatter	1	honeycomb	o	2.53539	0.0456296
energy			scatter	1	honeycomb	o	1.08289	-0.370015
energy			scatter	1	honeycomb	o	1.68138	-0.821871
energy			scatter	1	honeycomb	o	1.83606	0.193811
energy			scatter	1	honeycomb	o	2.20097	0.608745
energy			scatter	1	honeycomb	o	1.49075	-0.674149
energy			scatter	1	honeycomb	o	2.1357	1.92136
energy			scatter	1	honeycomb	o	2.34085	-0.965333
energy			scatter	1	honeycomb	o	1.54241	-0.054834
energy			scatter	1	honeycomb	o	1.7509	0.227933
energy			scatter	1	honeycomb	o	2.46906	-0.98573
energy			scatter	1	honeycomb	o	2.53866	0.533061
energy			scatter	1	honeycomb	o	1.81887	0.570335
energy			scatter	1	honeycomb	o	1.82505	-0.237268
energy			scatter	1	honeycomb	o	2.52061	0.139877
energy			scatter	1	honeycomb	o	1.47637	-0.994239
energy			scatter	1	honeycomb	o	1.69157	-0.301808
energy			scatter	1	honeycomb	o	1.48733	0.808746
energy			scatter	1	honeycomb	o	1.89404	-0.485791
energy			scatter	1	honeycomb	o	1.57163	-0.0170122
energy			scatter	1	plants	o	1.22046	0.707942
energy			scatter	1	plants	o	0.746207	0.984579
energy			scatter	1	plants	o	0.73261	0.758738
energy			scatter	1	plants	o	0.516974	1.05626
energy			scatter	1	plants	o	1.35334	2.4537
energy			scatter	1	plants	o	1.01162	0.567087
energy			scatter	1	plants	o	1.01535	0.535973
energy			scatter	1	plants	o	1.28054	0.811917
energy			scatter	1	plants	o	1.10191	1.05562
energy			scatter	1	plants	o	0.974679	-0.162688
energy			scatter	1	plants	o	0.798946	1.39836
energy			scatter	1	plants	o	0.733997	1.23919
energy			scatter	1	plants	o	0.545026	0.863661
energy			scatter	1	plants	o	1.1297	2.0855
energy			scatter	1	plants	o	1.01078	1.78022
energy			scatter	1	plants	o	1.04674	0.556955
energy			scatter	1	plants	o	1.12985	1.52984
energy			scatter	1	plants	o	0.725462	-0.234355
energy			scatter	1	plants	o	0.691122	0.742535
energy			scatter	1	plants	o	0.748169	1.09167
energy			scatter	1	scales	s	-0.470396	-1.64675
energy			scatter	1	scales	s	-0.525968	-1.31454
energy			scatter	1	scales	s	-0.789676	-0.683414
energy			scatter	1	scales	s	-0.7668	-1.39005
energy			scatter	1	scales	s	-0.7442	-0.965907
energy			scatter	1	scales	s	-0.679739	-0.716522
energy			scatter	1	scales	s	-0.611942	-0.9062
energy			scatter	1	scales	s	-0.328633	-0.7308
energy			scatter	1	scales	s	-0.918614	-1.13246
energy			scatter	1	scales	s	-0.606123	-0.722389
energy			scatter	1	scales	s	-0.783122	-1.15101
energy			scatter	1	scales	s	-0.746185	-1.11108
energy			scatter	1	scales	s	-0.63245	-1.31966
energy			scatter	1	scales	s	-0.801822	-0.609766
energy			scatter	1	scales	s	-0.829661	-0.880242
energy			scatter	1	scales	s	-0.730346	-1.00572
energy			scatter	1	scales	s	-0.607729	-1.16749
energy			scatter	1	scales	s	-0.632109	0.460762
energy			scatter	1	scales	s	-0.599888	-1.059
energy			scatter	1	scales	s	-0.831643	-0.709579
energy			scatter	1	rocks	s	-0.991905	0.59961
energy			scatter	1	rocks	s	-1.04297	0.450949
energy			scatter	1	rocks	s	-0.821023	0.840531
energy			scatter	1	rocks	s	-1.00396	0.276387
energy			scatter	1	rocks	s	-1.00961	0.595996
energy			scatter	1	rocks	s	-1.05851	-0.328424
energy			scatter	1	rocks	s	-0.923239	0.670817
energy			scatter	1	rocks	s	-1.1361	0.126852
energy			scatter	1	rocks	s	-0.947345	0.579199
energy			scatter	1	rocks	s	-1.00476	1.19055
energy			scatter	1	rocks	s	-0.933729	0.389805
energy			scatter	1	rocks	s	-0.99126	0.0567514
energy			scatter	1	rocks	s	-1.0058	-0.590903
energy			scatter	1	rocks	s	-0.978643	1.1207
energy			scatter	1	rocks	s	-0.727017	0.656135
energy			scatter	1	rocks	s	-0.456961	0.828338
energy			scatter	1	rocks	s	-0.764394	0.976691
energy			scatter	1	rocks	s	-1.04937	-0.0930515
energy			scatter	1	rocks	s	-0.667076	0.381618
energy			scatter	1	rocks	s	-0.872699	0.368601
energy			scatter	1	honeycomb	s	-0.739673	-0.13483
energy			scatter	1	honeycomb	s	-0.673415	0.271276
energy			scatter	1	honeycomb	s	-0.930286	-0.360352
energy			scatter	1	honeycomb	s	-0.654041	-0.0237941
energy			scatter	1	honeycomb	s	-0.813719	0.31758
energy			scatter	1	honeycomb	s	-0.845288	0.14011
energy			scatter	1	honeycomb	s	-0.844901	-0.251377
energy			scatter	1	honeycomb	s	-0.925844	-0.446443
energy			scatter	1	honeycomb	s	-0.626116	0.408569
energy			scatter	1	honeycomb	s	-0.66729	-0.300615
energy			scatter	1	honeycomb	s	-0.773582	0.438171
energy			scatter	1	honeycomb	s	-0.829066	-0.444722
energy			scatter	1	honeycomb	s	-0.92179	-0.212491
energy			scatter	1	honeycomb	s	-0.888985	-0.365028
energy			scatter	1	honeycomb	s	-0.464549	0.672628
energy			scatter	1	honeycomb	s	-0.835188	0.0925923
energy			scatter	1	honeycomb	s	-1.00486	0.575489
energy			scatter	1	honeycomb	s	-0.890618	-0.62286
energy			scatter	1	honeycomb	s	-0.824081	-0.142429
energy			scatter	1	honeycomb	s	-0.815129	-0.0222875
energy			scatter	1	plants	s	-0.841046	0.30695
energy			scatter	1	plants	s	-0.915532	-0.165113
energy			scatter	1	plants	s	-0.790762	0.28269
energy			scatter	1	plants	s	-0.944913	0.012584
energy			scatter	1	plants	s	-0.910575	0.371992
energy			scatter	1	plants	s	-0.924496	-0.336714
energy			scatter	1	plants	s	-0.984335	-0.289856
energy			scatter	1	plants	s	-0.771191	0.228952
energy			scatter	1	plants	s	-1.1008	0.215082
energy			scatter	1	plants	s	-0.947019	-0.0632925
energy			scatter	1	plants	s	-0.96991	0.207195
energy			scatter	1	plants	s	-0.953355	0.0356774
energy			scatter	1	plants	s	-0.972756	0.477909
energy			scatter	1	plants	s	-0.917571	0.28422
energy			scatter	1	plants	s	-1.07509	0.568716
energy			scatter	1	plants	s	-0.88799	0.820285
energy			scatter	1	plants	s	-1.03002	-0.153741
energy			scatter	1	plants	s	-1.09263	-0.0646224
energy			scatter	1	plants	s	-1.13264	0.982811
energy			scatter	1	plants	s	-0.799004	0.202129
linear			scatter	0	scales	o	-2.34561	1.12312
linear			scatter	0	scales	o	-1.6268	0.914078
linear			scatter	0	scales	o	-1.29904	2.66512
linear			scatter	0	scales	o	-1.73542	0.635922
linear			scatter	0	scales	o	-1.45868	1.59519
linear			scatter	0	scales	o	-0.987052	2.10119
linear			scatter	0	scales	o	-1.86993	1.26644
linear			scatter	0	scales	o	-1.73082	1.15875
linear			scatter	0	scales	o	-1.59414	2.97137
linear			scatter	0	scales	o	-1.84982	1.42004
linear			scatter	0	scales	o	-2.11442	0.691011
linear			scatter	0	scales	o	-1.37599	1.94986
linear			scatter	0	scales	o	-1.41126	2.04345
linear			scatter	0	scales	o	-1.47453	1.60591
linear			scatter	0	scales	o	-1.37841	2.35289
linear			scatter	0	scales	o	-1.95762	0.50217
linear			scatter	0	scales	o	-1.62682	1.8731
linear			scatter	0	scales	o	-1.67955	1.44723
linear			scatter	0	scales	o	-1.1786	2.78769
linear			scatter	0	scales	o	-1.81666	1.51639
linear			scatter	0	rocks	o	0.375635	-0.412818
linear			scatter	0	rocks	o	0.739204	-0.413329
linear			scatter	0	rocks	o	0.0870462	0.143004
linear			scatter	0	rocks	o	1.0624	0.654198
linear			scatter	0	rocks	o	0.455906	0.0501699
linear			scatter	0	rocks	o	0.702279	0.290276
linear			scatter	0	rocks	o	0.93226	-0.0371875
linear			scatter	0	rocks	o	-0.307061	0.409494
linear			scatter	0	rocks	o	1.40397	0.695714
linear			scatter	0	rocks	o	1.75241	1.0553
linear			scatter	0	rocks	o	0.479077	0.624241
linear			scatter	0	rocks	o	-0.00502705	-0.378116
linear			scatter	0	rocks	o	1.12144	0.588888
linear			scatter	0	rocks	o	0.229651	0.204543
linear			scatter	0	rocks	o	1.12577	0.272336
linear			scatter	0	rocks	o	-0.727207	-0.81743
linear			scatter	0	rocks	o	1.31999	1.08696
linear			scatter	0	rocks	o	0.0361087	-0.469078
linear			scatter	0	rocks	o	2.65154	2.14921
linear			scatter	0	rocks	o	0.186919	0.199978
linear			scatter	0	honeycomb	o	-0.131304	-1.33948
linear			scatter	0	honeycomb	o	-1.0276	-2.27426
linear			scatter	0	honeycomb	o	-0.141189	-1.06458
linear			scatter	0	honeycomb	o	0.165622	-1.24401
linear			scatter	0	honeycomb	o	-0.205293	-1.54635
linear			scatter	0	honeycomb	o	-0.624465	-1.5482
linear			scatter	0	honeycomb	o	0.583403	-0.312412
linear			scatter	0	honeycomb	o	1.42716	-0.587598
linear			scatter	0	honeycomb	o	1.42702	-0.645603
linear			scatter	0	honeycomb	o	-0.0676858	-1.28412
linear			scatter	0	honeycomb	o	0.309424	-0.491647
linear			scatter	0	honeycomb	o	0.356526	-0.904779
linear			scatter	0	honeycomb	o	0.129315	-1.00762
linear			scatter	0	honeycomb	o	-0.358476	-1.62884
linear			scatter	0	honeycomb	o	0.189978	-1.48173
linear			scatter	0	honeycomb	o	0.377454	-0.984269
linear			scatter	0	honeycomb	o	-0.396845	-2.00014
linear			scatter	0	honeycomb	o	0.997158	-0.860801
linear			scatter	0	honeycomb	o	0.744417	-0.993983
linear			scatter	0	honeycomb	o	0.204629	-1.28678
linear			scatter	0	plants	o	1.0836	0.890779
linear			scatter	0	plants	o	2.49997	2.28523
linear			scatter	0	plants	o	0.645751	0.267044
linear			scatter	0	plants	o	0.383333	0.120539
linear			scatter	0	plants	o	0.405992	-0.0737653
linear			scatter	0	plants	o	0.292599	-0.300485
linear			scatter	0	plants	o	1.21168	0.8239
linear			scatter	0	plants	o	-0.300479	-0.00376977
linear			scatter	0	plants	o	1.13454	0.0529895
linear			scatter	0	plants	o	-0.320862	-0.90378
linear			scatter	0	plants	o	0.332333	-0.333941
linear			scatter	0	plants	o	0.686284	0.604897
linear			scatter	0	plants	o	0.526722	-1.06284
linear			scatter	0	plants	o	0.462285	-0.0201537
linear			scatter	0	plants	o	0.871268	-0.413416
linear			scatter	0	plants	o	2.57474	1.49245
linear			scatter	0	plants	o	0.781931	0.0398712
linear			scatter	0	plants	o	0.271142	-0.0702177
linear			scatter	0	plants	o	-0.318433	-0.376278
linear			scatter	0	plants	o	0.886407	0.548206
linear			scatter	0	scales	s	-1.63041	-0.647206
linear			scatter	0	scales	s	-1.07706	-0.00621066
linear			scatter	0	scales	s	-0.870972	0.132366
linear			scatter	0	scales	s	-1.03744	-0.199849
linear			scatter	0	scales	s	-1.49127	-1.10616
linear			scatter	0	scales	s	-0.949604	-0.280206
linear			scatter	0	scales	s	-0.555133	0.29965
linear			scatter	0	scales	s	-1.05977	-0.142637
linear			scatter	0	scales	s	-1.30393	-0.952809
linear			scatter	0	scales	s	-0.957959	0.196199
linear			scatter	0	scales	s	-1.44868	-0.882946
linear			scatter	0	scales	s	-1.45864	-0.40426
linear			scatter	0	scales	s	-0.613116	0.222939
linear			scatter	0	scales	s	-0.704694	-0.17674
linear			scatter	0	scales	s	-0.819262	0.568068
linear			scatter	0	scales	s	-0.130376	0.527062
linear			scatter	0	scales	s	-1.55103	-1.16787
linear			scatter	0	scales	s	-0.674888	0.0163456
linear			scatter	0	scales	s	-1.34893	-0.759909
linear			scatter	0	scales	s	-0.732196	-0.325885
linear			scatter	0	rocks	s	0.60978	0.773488
linear			scatter	0	rocks	s	0.486904	0.141343
linear			scatter	0	rocks	s	0.834967	0.623659
linear			scatter	0	rocks	s	0.806176	0.495727
linear			scatter	0	rocks	s	0.0103855	-0.237053
linear			scatter	0	rocks	s	-0.0349262	-0.302333
linear			scatter	0	rocks	s	0.468806	-0.00429813
linear			scatter	0	rocks	s	0.206802	-0.0100312
linear			scatter	0	rocks	s	0.793293	0.716135
linear			scatter	0	rocks	s	1.38799	1.64605
linear			scatter	0	rocks	s	1.28785	0.666176
linear			scatter	0	rocks	s	-0.268471	-0.0410273
linear			scatter	0	rocks	s	-0.0070739	0.297671
linear			scatter	0	rocks	s	0.143875	0.40451
linear			scatter	0	rocks	s	1.05732	0.485181
linear			scatter	0	rocks	s	0.392197	0.0564779
linear			scatter	0	rocks	s	0.931569	1.15904
linear			scatter	0	rocks	s	0.511502	0.467013
linear			scatter	0	rocks	s	0.899851	0.767686
linear			scatter	0	rocks	s	1.24274	0.699179
linear			scatter	0	honeycomb	s	-0.826797	-1.04031
linear			scatter	0	honeycomb	s	0.939506	-0.590737
linear			scatter	0	honeycomb	s	-1.45579	-1.9879
linear			scatter	0	honeycomb	s	0.293252	-0.796855
linear			scatter	0	honeycomb	s	-0.326131	-1.07039
linear			scatter	0	honeycomb	s	-0.998478	-1.76411
linear			scatter	0	honeycomb	s	0.206603	-0.238691
linear			scatter	0	honeycomb	s	-0.389224	-1.4929
linear			scatter	0	honeycomb	s	-0.218789	-0.840184
linear			scatter	0	honeycomb	s	0.208391	-0.581797
linear			scatter	0	honeycomb	s	0.243686	-0.336665
linear			scatter	0	honeycomb	s	0.639567	-0.720332
linear			scatter	0	honeycomb	s	-0.164561	-0.767893
linear			scatter	0	honeycomb	s	-0.165054	-1.60793
linear			scatter	0	honeycomb	s	0.338845	-0.497667
linear			scatter	0	honeycomb	s	0.527396	-0.573052
linear			scatter	0	honeycomb	s	1.13075	-0.209033
linear			scatter	0	honeycomb	s	-0.403897	-1.29445
linear			scatter	0	honeycomb	s	-0.566964	-1.58527
linear			scatter	0	honeycomb	s	1.19368	-0.0531558
linear			scatter	0	plants	s	0.189423	-0.0466003
linear			scatter	0	plants	s	0.018249	-0.516434
linear			scatter	0	plants	s	1.93401	0.782706
linear			scatter	0	plants	s	-0.254604	-1.2988
linear			scatter	0	plants	s	0.593282	-0.267121
linear			scatter	0	plants	s	0.62085	0.0670216
linear			scatter	0	plants	s	-0.0371671	-0.410673
linear			scatter	0	plants	s	0.971456	-0.0658832
linear			scatter	0	plants	s	1.10566	-0.0457774
linear			scatter	0	plants	s	0.286029	-0.571733
linear			scatter	0	plants	s	-0.153527	-0.486885
linear			scatter	0	plants	s	0.828581	0.252668
linear			scatter	0	plants	s	-0.316212	-0.711621
linear			scatter	0	plants	s	0.691078	0.357961
linear			scatter	0	plants	s	0.453203	-0.134568
linear			scatter	0	plants	s	0.226076	0.262579
linear			scatter	0	plants	s	1.33967	0.32028
linear			scatter	0	plants	s	-0.166909	-0.861021
linear			scatter	0	plants	s	0.489843	-0.60881
linear			scatter	0	plants	s	0.44988	-0.297686
linear			scatter	1	scales	o	-2.34585	1.12354
linear			scatter	1	scales	o	-1.6263	0.912278
linear			scatter	1	scales	o	-1.29804	2.66668
linear			scatter	1	scales	o	-1.73547	0.636946
linear			scatter	1	scales	o	-1.45859	1.59413
linear			scatter	1	scales	o	-0.986853	2.09991
linear			scatter	1	scales	o	-1.87057	1.26603
linear			scatter	1	scales	o	-1.73099	1.15831
linear			scatter	1	scales	o	-1.5944	2.97346
linear			scatter	1	scales	o	-1.85029	1.41814
linear			scatter	1	scales	o	-2.11379	0.694043
linear			scatter	1	scales	o	-1.3751	1.94949
linear			scatter	1	scales	o	-1.41315	2.04391
linear			scatter	1	scales	o	-1.47359	1.60653
linear			scatter	1	scales	o	-1.37955	2.35794
linear			scatter	1	scales	o	-1.95733	0.502447
linear			scatter	1	scales	o	-1.62668	1.87388
linear			scatter	1	scales	o	-1.67946	1.44654
linear			scatter	1	scales	o	-1.17891	2.78503
linear			scatter	1	scales	o	-1.81523	1.51844
linear			scatter	1	rocks	o	0.375111	-0.413428
linear			scatter	1	rocks	o	0.740658	-0.412401
linear			scatter	1	rocks	o	0.0881004	0.143616
linear			scatter	1	rocks	o	1.06183	0.654748
linear			scatter	1	rocks	o	0.455492	0.0496892
linear			scatter	1	rocks	o	0.702517	0.290014
linear			scatter	1	rocks	o	0.932493	-0.0370011
linear			scatter	1	rocks	o	-0.306881	0.410311
linear			scatter	1	rocks	o	1.40494	0.697123
linear			scatter	1	rocks	o	1.75286	1.05544
linear			scatter	1	rocks	o	0.478861	0.625867
linear			scatter	1	rocks	o	-0.00547801	-0.378446
linear			scatter	1	rocks	o	1.1204	0.588353
linear			scatter	1	rocks	o	0.22994	0.203869
linear			scatter	1	rocks	o	1.12436	0.271477
linear			scatter	1	rocks	o	-0.727207	-0.816964
linear			scatter	1	rocks	o	1.31935	1.08649
linear			scatter	1	rocks	o	0.0343879	-0.469634
linear			scatter	1	rocks	o	2.65065	2.15033
linear			scatter	1	rocks	o	0.186647	0.199443
linear			scatter	1	honeycomb	o	-0.131442	-1.34145
linear			scatter	1	honeycomb	o	-1.0265	-2.27368
linear			scatter	1	honeycomb	o	-0.140467	-1.06396
linear			scatter	1	honeycomb	o	0.165406	-1.24555
linear			scatter	1	honeycomb	o	-0.203906	-1.54575
linear			scatter	1	honeycomb	o	-0.624703	-1.54773
linear			scatter	1	honeycomb	o	0.583158	-0.31165
linear			scatter	1	honeycomb	o	1.42916	-0.58661
linear			scatter	1	honeycomb	o	1.42476	-0.646852
linear			scatter	1	honeycomb	o	-0.068219	-1.28265
linear			scatter	1	honeycomb	o	0.309276	-0.489896
linear			scatter	1	honeycomb	o	0.357187	-0.904576
linear			scatter	1	honeycomb	o	0.130156	-1.00697
linear			scatter	1	honeycomb	o	-0.359182	-1.62959
linear			scatter	1	honeycomb	o	0.187405	-1.48084
linear			scatter	1	honeycomb	o	0.375919	-0.983315
linear			scatter	1	honeycomb	o	-0.394512	-1.99893
linear			scatter	1	honeycomb	o	0.996229	-0.86288
linear			scatter	1	honeycomb	o	0.743337	-0.993953
linear			scatter	1	honeycomb	o	0.206036	-1.28608
linear			scatter	1	plants	o	1.08368	0.88843
linear			scatter	1	plants	o	2.49992	2.28379
linear			scatter	1	plants	o	0.647031	0.268033
linear			scatter	1	plants	o	0.382759	0.118123
linear			scatter	1	plants	o	0.406621	-0.0725089
linear			scatter	1	plants	o	0.292655	-0.299744
linear			scatter	1	plants	o	1.21125	0.823791
linear			scatter	1	plants	o	-0.299729	-0.00460528
linear			scatter	1	plants	o	1.13491	0.0537678
linear			scatter	1	plants	o	-0.321231	-0.905129
linear			scatter	1	plants	o	0.332718	-0.33274
linear			scatter	1	plants	o	0.686499	0.604758
linear			scatter	1	plants	o	0.528219	-1.06436
linear			scatter	1	plants	o	0.462824	-0.0190806
linear			scatter	1	plants	o	0.869486	-0.414661
linear			scatter	1	plants	o	2.57386	1.49217
linear			scatter	1	plants	o	0.781776	0.0407409
linear			scatter	1	plants	o	0.273189	-0.070542
linear			scatter	1	plants	o	-0.317682	-0.374694
linear			scatter	1	plants	o	0.887289	0.549385
linear			scatter	1	scales	s	-1.63098	-0.647113
linear			scatter	1	scales	s	-1.07771	-0.00454756
linear			scatter	1	scales	s	-0.871145	0.133558
linear			scatter	1	scales	s	-1.03803	-0.200145
linear			scatter	1	scales	s	-1.49199	-1.10483
linear			scatter	1	scales	s	-0.948821	-0.280401
linear			scatter	1	scales	s	-0.555148	0.301536
linear			scatter	1	scales	s	-1.06001	-0.141113
linear			scatter	1	scales	s	-1.30608	-0.95214
linear			scatter	1	scales	s	-0.95856	0.196601
linear			scatter	1	scales	s	-1.45033	-0.881051
linear			scatter	1	scales	s	-1.45839	-0.40419
linear			scatter	1	scales	s	-0.613294	0.223138
linear			scatter	1	scales	s	-0.705066	-0.17774
linear			scatter	1	scales	s	-0.819179	0.56763
linear			scatter	1	scales	s	-0.13041	0.527099
linear			scatter	1	scales	s	-1.55197	-1.16731
linear			scatter	1	scales	s	-0.67584	0.0158501
linear			scatter	1	scales	s	-1.34821	-0.760369
linear			scatter	1	scales	s	-0.732527	-0.325312
linear			scatter	1	rocks	s	0.609449	0.774712
linear			scatter	1	rocks	s	0.48652	0.140036
linear			scatter	1	rocks	s	0.833731	0.623002
linear			scatter	1	rocks	s	0.806786	0.49444
linear			scatter	1	rocks	s	0.0116833	-0.234289
linear			scatter	1	rocks	s	-0.0342108	-0.300447
linear			scatter	1	rocks	s	0.46851	-0.00263996
linear			scatter	1	rocks	s	0.205579	-0.0112764
linear			scatter	1	rocks	s	0.794369	0.715734
linear			scatter	1	rocks	s	1.3883	1.64787
linear			scatter	1	rocks	s	1.28731	0.665773
linear			scatter	1	rocks	s	-0.267035	-0.0399419
linear			scatter	1	rocks	s	-0.00652536	0.297766
linear			scatter	1	rocks	s	0.143157	0.40424
linear			scatter	1	rocks	s	1.05719	0.484209
linear			scatter	1	rocks	s	0.391577	0.057123
linear			scatter	1	rocks	s	0.931446	1.15888
linear			scatter	1	rocks	s	0.512545	0.468641
linear			scatter	1	rocks	s	0.902	0.76964
linear			scatter	1	rocks	s	1.2454	0.700347
linear			scatter	1	honeycomb	s	-0.827309	-1.04135
linear			scatter	1	honeycomb	s	0.939586	-0.589518
linear			scatter	1	honeycomb	s	-1.45643	-1.98856
linear			scatter	1	honeycomb	s	0.292564	-0.795908
linear			scatter	1	honeycomb	s	-0.325008	-1.06964
linear			scatter	1	honeycomb	s	-0.997625	-1.7644
linear			scatter	1	honeycomb	s	0.207363	-0.239499
linear			scatter	1	honeycomb	s	-0.389418	-1.49354
linear			scatter	1	honeycomb	s	-0.218937	-0.841852
linear			scatter	1	honeycomb	s	0.207376	-0.582119
linear			scatter	1	honeycomb	s	0.244057	-0.33682
linear			scatter	1	honeycomb	s	0.639157	-0.721877
linear			scatter	1	honeycomb	s	-0.164146	-0.766151
linear			scatter	1	honeycomb	s	-0.164269	-1.60811
linear			scatter	1	honeycomb	s	0.338076	-0.498369
linear			scatter	1	honeycomb	s	0.528739	-0.57228
linear			scatter	1	honeycomb	s	1.13151	-0.208309
linear			scatter	1	honeycomb	s	-0.404006	-1.29436
linear			scatter	1	honeycomb	s	-0.567117	-1.58363
linear			scatter	1	honeycomb	s	1.18991	-0.0516065
linear			scatter	1	plants	s	0.191556	-0.0462271
linear			scatter	1	plants	s	0.0158725	-0.51779
linear			scatter	1	plants	s	1.93264	0.780096
linear			scatter	1	plants	s	-0.255233	-1.29904
linear			scatter	1	plants	s	0.594748	-0.265458
linear			scatter	1	plants	s	0.620502	0.0687212
linear			scatter	1	plants	s	-0.0375941	-0.411126
linear			scatter	1	plants	s	0.97185	-0.0644912
linear			scatter	1	plants	s	1.10571	-0.0441084
linear			scatter	1	plants	s	0.284338	-0.572747
linear			scatter	1	plants	s	-0.154723	-0.48669
linear			scatter	1	plants	s	0.829389	0.253136
linear			scatter	1	plants	s	-0.31649	-0.710067
linear			scatter	1	plants	s	0.690695	0.357772
linear			scatter	1	plants	s	0.454596	-0.133891
linear			scatter	1	plants	s	0.226059	0.262963
linear			scatter	1	plants	s	1.3393	0.319455
linear			scatter	1	plants	s	-0.166973	-0.860341
linear			scatter	1	plants	s	0.490457	-0.607538
linear			scatter	1	plants	s	0.448926	-0.298403
spectral			scatter	0	scales	o	0.639608	1.94584
spectral			scatter	0	scales	o	0.0254252	1.58654
spectral			scatter	0	scales	o	0.525742	2.01677
spectral			scatter	0	scales	o	0.286535	1.55302
spectral			scatter	0	scales	o	0.102236	1.827
spectral			scatter	0	scales	o	0.235299	1.76372
spectral			scatter	0	scales	o	0.145476	1.46672
spectral			scatter	0	scales	o	0.560047	1.43094
spectral			scatter	0	scales	o	0.481505	2.18696
spectral			scatter	0	scales	o	0.123404	1.7869
spectral			scatter	0	scales	o	0.661446	1.46663
spectral			scatter	0	scales	o	0.156955	1.65999
spectral			scatter	0	scales	o	-0.145565	1.62644
spectral			scatter	0	scales	o	0.269359	2.08568
spectral			scatter	0	scales	o	0.0870979	2.16785
spectral			scatter	0	scales	o	0.140097	1.46618
spectral			scatter	0	scales	o	0.612342	1.91799
spectral			scatter	0	scales	o	0.311811	1.7049
spectral			scatter	0	scales	o	0.358342	1.84803
spectral			scatter	0	scales	o	0.598288	1.83461
spectral			scatter	0	rocks	o	-1.23209	-0.0558921
spectral			scatter	0	rocks	o	-1.56776	-0.307484
spectral			scatter	0	rocks	o	-1.24617	0.160422
spectral			scatter	0	rocks	o	-1.25661	-0.284577
spectral			scatter	0	rocks	o	-1.246	-0.155013
spectral			scatter	0	rocks	o	-1.32922	0.000650366
spectral			scatter	0	rocks	o	-1.40985	-0.2674
spectral			scatter	0	rocks	o	-1.20353	0.29399
spectral			scatter	0	rocks	o	-1.15574	-0.249476
spectral			scatter	0	rocks	o	-1.12175	-0.206786
spectral			scatter	0	rocks	o	-1.01066	0.077176
spectral			scatter	0	rocks	o	-1.36932	-0.0440095
spectral			scatter	0	rocks	o	-1.85071	-0.339096
spectral			scatter	0	rocks	o	-1.36728	0.0269615
spectral			scatter	0	rocks	o	-1.27566	-0.144412
spectral			scatter	0	rocks	o	-1.2064	0.0983603
spectral			scatter	0	rocks	o	-1.0934	-0.222447
spectral			scatter	0	rocks	o	-1.5211	0.119989
spectral			scatter	0	rocks	o	-1.77876	0.334044
spectral			scatter	0	rocks	o	-1.08738	0.0625754
spectral			scatter	0	honeycomb	o	0.363811	-0.383182
spectral			scatter	0	honeycomb	o	-0.652406	-0.666084
spectral			scatter	0	honeycomb	o	0.10713	-0.173765
spectral			scatter	0	honeycomb	o	0.0742497	-0.677397
spectral			scatter	0	honeycomb	o	-0.101505	-0.835268
spectral			scatter	0	honeycomb	o	0.40721	-0.687256
spectral			scatter	0	honeycomb	o	-0.0280471	-0.679712
spectral			scatter	0	honeycomb	o	0.477945	-1.02575
spectral			scatter	0	honeycomb	o	-0.693589	-0.951922
spectral			scatter	0	honeycomb	o	-0.425159	-0.27432
spectral			scatter	0	honeycomb	o	0.608226	-0.541791
spectral			scatter	0	honeycomb	o	0.171201	-0.220652
spectral			scatter	0	honeycomb	o	0.24347	-0.919136
spectral			scatter	0	honeycomb	o	0.34488	-1.09978
spectral			scatter	0	honeycomb	o	0.216049	-0.770153
spectral			scatter	0	honeycomb	o	0.410468	-1.21279
spectral			scatter	0	honeycomb	o	-0.0676463	-0.51232
spectral			scatter	0	honeycomb	o	-0.722511	-0.881276
spectral			scatter	0	honeycomb	o	-0.0877856	-0.982805
spectral			scatter	0	honeycomb	o	-0.0651319	-0.532305
spectral			scatter	0	plants	o	-1.07923	-0.122872
spectral			scatter	0	plants	o	-1.47498	0.352438
spectral			scatter	0	plants	o	-1.35333	0.18154
spectral			scatter	0	plants	o	-1.74699	0.231463
spectral			scatter	0	plants	o	-0.835032	-0.444726
spectral			scatter	0	plants	o	-1.49265	0.428669
spectral			scatter	0	plants	o	-1.70837	-0.0216843
spectral			scatter	0	plants	o	-0.56016	0.248182
spectral			scatter	0	plants	o	-0.950109	-0.14195
spectral			scatter	0	plants	o	-1.19666	0.444127
spectral			scatter	0	plants	o	-1.40035	-0.338207
spectral			scatter	0	plants	o	-1.36732	-0.0206863
spectral			scatter	0	plants	o	-1.43741	-0.151365
spectral			scatter	0	plants	o	-1.01143	0.468859
spectral			scatter	0	plants	o	-1.27578	-0.159254
spectral			scatter	0	plants	o	-1.20964	-0.310244
spectral			scatter	0	plants	o	-1.13558	0.0780835
spectral			scatter	0	plants	o	-1.08541	0.429785
spectral			scatter	0	plants	o	-1.07739	0.463378
spectral			scatter	0	plants	o	-1.61436	0.428164
spectral			scatter	0	scales	s	1.5207	1.37662
spectral			scatter	0	scales	s	1.12039	1.42589
spectral			scatter	0	scales	s	1.02576	1.12781
spectral			scatter	0	scales	s	0.93404	1.24956
spectral			scatter	0	scales	s	1.02177	1.19695
spectral			scatter	0	scales	s	1.21516	1.29693
spectral			scatter	0	scales	s	0.941617	1.13214
spectral			scatter	0	scales	s	1.44992	1.14719
spectral			scatter	0	scales	s	0.986781	0.864593
spectral			scatter	0	scales	s	1.14375	1.56105
spectral			scatter	0	scales	s	1.13848	1.055
spectral			scatter	0	scales	s	1.25991	1.44661
spectral			scatter	0	scales	s	1.46187	1.23002
spectral			scatter	0	scales	s	0.835988	1.27925
spectral			scatter	0	scales	s	1.00613	1.42061
spectral			scatter	0	scales	s	0.868736	1.19728
spectral			scatter	0	scales	s	1.64799	1.19949
spectral			scatter	0	scales	s	1.11408	1.20305
spectral			scatter	0	scales	s	1.4933	1.10308
spectral			scatter	0	scales	s	0.863398	1.14839
spectral			scatter	0	rocks	s	-0.525877	-0.3104
spectral			scatter	0	rocks	s	-0.669225	-0.493024
spectral			scatter	0	rocks	s	-0.515285	-0.490749
spectral			scatter	0	rocks	s	-0.4359	-0.300239
spectral			scatter	0	rocks	s	-0.692842	-0.564594
spectral			scatter	0	rocks	s	-0.345287	-0.214168
spectral			scatter	0	rocks	s	-0.490219	-0.461643
spectral			scatter	0	rocks	s	-0.576818	-0.26582
spectral			scatter	0	rocks	s	-0.792562	-0.371266
spectral			scatter	0	rocks	s	-1.03602	-0.666513
spectral			scatter	0	rocks	s	-0.651142	-0.511836
spectral			scatter	0	rocks	s	-0.47067	-0.178055
spectral			scatter	0	rocks	s	-0.451727	0.380552
spectral			scatter	0	rocks	s	-0.764227	-0.103692
spectral			scatter	0	rocks	s	-0.486151	-0.864031
spectral			scatter	0	rocks	s	0.0833747	-0.74074
spectral			scatter	0	rocks	s	-0.608601	-0.61132
spectral			scatter	0	rocks	s	-0.514037	-0.127348
spectral			scatter	0	rocks	s	-0.580004	-0.562429
spectral			scatter	0	rocks	s	-0.672672	-0.568695
spectral			scatter	0	honeycomb	s	1.73939	-1.02815
spectral			scatter	0	honeycomb	s	1.61655	-1.87565
spectral			scatter	0	honeycomb	s	2.21306	-0.850926
spectral			scatter	0	honeycomb	s	1.33022	-1.53768
spectral			scatter	0	honeycomb	s	1.75636	-1.35169
spectral			scatter	0	honeycomb	s	1.82469	-0.948265
spectral			scatter	0	honeycomb	s	1.09876	-1.1468
spectral			scatter	0	honeycomb	s	1.53579	-1.30422
spectral			scatter	0	honeycomb	s	1.34468	-1.13658
spectral			scatter	0	honeycomb	s	1.78021	-1.64559
spectral			scatter	0	honeycomb	s	1.33835	-1.50977
spectral			scatter	0	honeycomb	s	1.60065	-1.22716
spectral			scatter	0	honeycomb	s	1.22779	-1.41421
spectral			scatter	0	honeycomb	s	1.67212	-1.56961
spectral			scatter	0	honeycomb	s	1.85044	-1.49161
spectral			scatter	0	honeycomb	s	1.22219	-1.58771
spectral			scatter	0	honeycomb	s	1.06379	-1.62116
spectral			scatter	0	honeycomb	s	1.72109	-1.43826
spectral			scatter	0	honeycomb	s	1.68931	-1.19887
spectral			scatter	0	honeycomb	s	1.25422	-1.68223
spectral			scatter	0	plants	s	0.312814	-0.290466
spectral			scatter	0	plants	s	0.342717	-0.187627
spectral			scatter	0	plants	s	0.103959	-0.870528
spectral			scatter	0	plants	s	0.403171	-0.604782
spectral			scatter	0	plants	s	0.00707876	-0.800582
spectral			scatter	0	plants	s	0.235175	-0.266228
spectral			scatter	0	plants	s	0.315833	-0.327
spectral			scatter	0	plants	s	0.372706	-0.59079
spectral			scatter	0	plants	s	-0.233483	-0.770088
spectral			scatter	0	plants	s	0.343911	-0.650608
spectral			scatter	0	plants	s	0.100274	-0.524781
spectral			scatter	0	plants	s	0.103478	-0.636197
spectral			scatter	0	plants	s	-0.0504006	-0.51681
spectral			scatter	0	plants	s	0.000918184	-0.455051
spectral			scatter	0	plants	s	-0.300813	-0.698487
spectral			scatter	0	plants	s	0.0619369	-0.438628
spectral			scatter	0	plants	s	-0.485257	-1.02137
spectral			scatter	0	plants	s	-0.0514326	-0.527915
spectral			scatter	0	plants	s	-0.0505918	-0.710666
spectral			scatter	0	plants	s	0.319275	-0.438625
spectral			scatter	1	scales	o	0.639404	1.94591
spectral			scatter	1	scales	o	0.0241293	1.58655
spectral			scatter	1	scales	o	0.525705	2.01677
spectral			scatter	1	scales	o	0.287486	1.55072
spectral			scatter	1	scales	o	0.10134	1.82682
spectral			scatter	1	scales	o	0.234801	1.76454
spectral			scatter	1	scales	o	0.146824	1.46646
spectral			scatter	1	scales	o	0.560854	1.42993
spectral			scatter	1	scales	o	0.479244	2.19051
spectral			scatter	1	scales	o	0.123516	1.78546
spectral			scatter	1	scales	o	0.66301	1.46362
spectral			scatter	1	scales	o	0.155848	1.66038
spectral			scatter	1	scales	o	-0.144984	1.62544
spectral			scatter	1	scales	o	0.269084	2.08479
spectral			scatter	1	scales	o	0.0873404	2.16918
spectral			scatter	1	scales	o	0.139825	1.46482
spectral			scatter	1	scales	o	0.611454	1.91735
spectral			scatter	1	scales	o	0.313247	1.70322
spectral			scatter	1	scales	o	0.357872	1.84667
spectral			scatter	1	scales	o	0.59822	1.83375
spectral			scatter	1	rocks	o	-1.23104	-0.0568387
spectral			scatter	1	rocks	o	-1.56856	-0.307664
spectral			scatter	1	rocks	o	-1.24574	0.160414
spectral			scatter	1	rocks	o	-1.25419	-0.285642
spectral			scatter	1	rocks	o	-1.2455	-0.154079
spectral			scatter	1	rocks	o	-1.32688	-0.00204722
spectral			scatter	1	rocks	o	-1.40913	-0.267567
spectral			scatter	1	rocks	o	-1.20188	0.291597
spectral			scatter	1	rocks	o	-1.15609	-0.24871
spectral			scatter	1	rocks	o	-1.1218	-0.205222
spectral			scatter	1	rocks	o	-1.01216	0.0787161
spectral			scatter	1	rocks	o	-1.36705	-0.0461974
spectral			scatter	1	rocks	o	-1.84839	-0.340384
spectral			scatter	1	rocks	o	-1.3667	0.0250903
spectral			scatter	1	rocks	o	-1.27533	-0.143543
spectral			scatter	1	rocks	o	-1.20674	0.0999096
spectral			scatter	1	rocks	o	-1.09022	-0.223918
spectral			scatter	1	rocks	o	-1.52099	0.120734
spectral			scatter	1	rocks	o	-1.78173	0.336068
spectral			scatter	1	rocks	o	-1.08366	0.0589066
spectral			scatter	1	honeycomb	o	0.364781	-0.384017
spectral			scatter	1	honeycomb	o	-0.652246	-0.665935
spectral			scatter	1	honeycomb	o	0.107912	-0.175506
spectral			scatter	1	honeycomb	o	0.0744216	-0.679569
spectral			scatter	1	honeycomb	o	-0.0991067	-0.837964
spectral			scatter	1	honeycomb	o	0.407069	-0.688092
spectral			scatter	1	honeycomb	o	-0.0299171	-0.67809
spectral			scatter	1	honeycomb	o	0.478409	-1.02539
spectral			scatter	1	honeycomb	o	-0.694571	-0.949953
spectral			scatter	1	honeycomb	o	-0.425985	-0.273376
spectral			scatter	1	honeycomb	o	0.60858	-0.540998
spectral			scatter	1	honeycomb	o	0.172478	-0.219997
spectral			scatter	1	honeycomb	o	0.242239	-0.92156
spectral			scatter	1	honeycomb	o	0.343105	-1.09788
spectral			scatter	1	honeycomb	o	0.214918	-0.767014
spectral			scatter	1	honeycomb	o	0.412663	-1.21416
spectral			scatter	1	honeycomb	o	-0.0689424	-0.512074
spectral			scatter	1	honeycomb	o	-0.722055	-0.881796
spectral			scatter	1	honeycomb	o	-0.0877969	-0.984725
spectral			scatter	1	honeycomb	o	-0.0657888	-0.533482
spectral			scatter	1	plants	o	-1.0778	-0.126317
spectral			scatter	1	plants	o	-1.47358	0.350362
spectral			scatter	1	plants	o	-1.35463	0.180746
spectral			scatter	1	plants	o	-1.74527	0.231593
spectral			scatter	1	plants	o	-0.834517	-0.443947
spectral			scatter	1	plants	o	-1.49392	0.430213
spectral			scatter	1	plants	o	-1.70618	-0.0244417
spectral			scatter	1	plants	o	-0.560555	0.249503
spectral			scatter	1	plants	o	-0.951797	-0.139184
spectral			scatter	1	plants	o	-1.19774	0.445415
spectral			scatter	1	plants	o	-1.39931	-0.337104
spectral			scatter	1	plants	o	-1.37012	-0.0190672
spectral			scatter	1	plants	o	-1.43574	-0.150873
spectral			scatter	1	plants	o	-1.0119	0.467774
spectral			scatter	1	plants	o	-1.27661	-0.160533
spectral			scatter	1	plants	o	-1.20981	-0.308541
spectral			scatter	1	plants	o	-1.13653	0.0800929
spectral			scatter	1	plants	o	-1.08387	0.426837
spectral			scatter	1	plants	o	-1.07846	0.465918
spectral			scatter	1	plants	o	-1.61485	0.428897
spectral			scatter	1	scales	s	1.5202	1.37597
spectral			scatter	1	scales	s	1.11854	1.42839
spectral			scatter	1	scales	s	1.02631	1.12842
spectral			scatter	1	scales	s	0.933904	1.24873
spectral			scatter	1	scales	s	1.02165	1.19872
spectral			scatter	1	scales	s	1.21344	1.29691
spectral			scatter	1	scales	s	0.941968	1.13316
spectral			scatter	1	scales	s	1.44793	1.14688
spectral			scatter	1	scales	s	0.987743	0.865648
spectral			scatter	1	scales	s	1.14204	1.56152
spectral			scatter	1	scales	s	1.13711	1.05731
spectral			scatter	1	scales	s	1.25952	1.44467
spectral			scatter	1	scales	s	1.46253	1.23053
spectral			scatter	1	scales	s	0.834649	1.28159
spectral			scatter	1	scales	s	1.00539	1.41991
spectral			scatter	1	scales	s	0.868471	1.19667
spectral			scatter	1	scales	s	1.64926	1.19995
spectral			scatter	1	scales	s	1.11693	1.20205
spectral			scatter	1	scales	s	1.49233	1.1038
spectral			scatter	1	scales	s	0.863686	1.14959
spectral			scatter	1	rocks	s	-0.524841	-0.312709
spectral			scatter	1	rocks	s	-0.668762	-0.494696
spectral			scatter	1	rocks	s	-0.514693	-0.48998
spectral			scatter	1	rocks	s	-0.434666	-0.301106
spectral			scatter	1	rocks	s	-0.69421	-0.564671
spectral			scatter	1	rocks	s	-0.347792	-0.210885
spectral			scatter	1	rocks	s	-0.492573	-0.457984
spectral			scatter	1	rocks	s	-0.576015	-0.265536
spectral			scatter	1	rocks	s	-0.793498	-0.370374
spectral			scatter	1	rocks	s	-1.03615	-0.665556
spectral			scatter	1	rocks	s	-0.651514	-0.512676
spectral			scatter	1	rocks	s	-0.468674	-0.179388
spectral			scatter	1	rocks	s	-0.451826	0.379339
spectral			scatter	1	rocks	s	-0.765367	-0.101789
spectral			scatter	1	rocks	s	-0.486336	-0.864883
spectral			scatter	1	rocks	s	0.0827816	-0.739677
spectral			scatter	1	rocks	s	-0.607761	-0.611476
spectral			scatter	1	rocks	s	-0.517373	-0.125578
spectral			scatter	1	rocks	s	-0.581885	-0.5605
spectral			scatter	1	rocks	s	-0.67408	-0.571339
spectral			scatter	1	honeycomb	s	1.73917	-1.02819
spectral			scatter	1	honeycomb	s	1.61719	-1.87593
spectral			scatter	1	honeycomb	s	2.21356	-0.851052
spectral			scatter	1	honeycomb	s	1.32989	-1.53879
spectral			scatter	1	honeycomb	s	1.75479	-1.35009
spectral			scatter	1	honeycomb	s	1.82341	-0.948339
spectral			scatter	1	honeycomb	s	1.1006	-1.14819
spectral			scatter	1	honeycomb	s	1.53666	-1.30586
spectral			scatter	1	honeycomb	s	1.34545	-1.13684
spectral			scatter	1	honeycomb	s	1.78046	-1.64575
spectral			scatter	1	honeycomb	s	1.33969	-1.5113
spectral			scatter	1	honeycomb	s	1.60279	-1.22735
spectral			scatter	1	honeycomb	s	1.22512	-1.41169
spectral			scatter	1	honeycomb	s	1.67351	-1.57204
spectral			scatter	1	honeycomb	s	1.85083	-1.49282
spectral			scatter	1	honeycomb	s	1.22144	-1.58608
spectral			scatter	1	honeycomb	s	1.0633	-1.61994
spectral			scatter	1	honeycomb	s	1.72173	-1.43613
spectral			scatter	1	honeycomb	s	1.69031	-1.19943
spectral			scatter	1	honeycomb	s	1.25627	-1.68427
spectral			scatter	1	plants	s	0.312489	-0.290342
spectral			scatter	1	plants	s	0.346087	-0.189183
spectral			scatter	1	plants	s	0.103216	-0.870003
spectral			scatter	1	plants	s	0.401131	-0.603338
spectral			scatter	1	plants	s	0.00910107	-0.801223
spectral			scatter	1	plants	s	0.234652	-0.264039
spectral			scatter	1	plants	s	0.317719	-0.328395
spectral			scatter	1	plants	s	0.371137	-0.588671
spectral			scatter	1	plants	s	-0.23353	-0.767827
spectral			scatter	1	plants	s	0.342165	-0.649791
spectral			scatter	1	plants	s	0.101785	-0.523961
spectral			scatter	1	plants	s	0.104322	-0.636876
spectral			scatter	1	plants	s	-0.0476213	-0.516768
spectral			scatter	1	plants	s	0.000563686	-0.454377
spectral			scatter	1	plants	s	-0.299921	-0.697779
spectral			scatter	1	plants	s	0.060577	-0.438806
spectral			scatter	1	plants	s	-0.487369	-1.02012
spectral			scatter	1	plants	s	-0.0530336	-0.526632
spectral			scatter	1	plants	s	-0.0542788	-0.707772
spectral			scatter	1	plants	s	0.319321	-0.439685
marginal			scatter	0	scales	o	-0.15085	2.84803
marginal			scatter	0	scales	o	0.260139	3.11125
marginal			scatter	0	scales	o	0.00625322	2.89842
marginal			scatter	0	scales	o	0.0568171	3.09867
marginal			scatter	0	scales	o	-0.108928	3.00533
marginal			scatter	0	scales	o	-0.0272149	2.90175
marginal			scatter	0	scales	o	-0.0672856	3.05485
marginal			scatter	0	scales	o	0.0393494	2.91587
marginal			scatter	0	scales	o	0.024178	2.68819
marginal			scatter	0	scales	o	0.0256344	2.78804
marginal			scatter	0	scales	o	-0.0190304	2.99644
marginal			scatter	0	scales	o	0.160865	3.09943
marginal			scatter	0	scales	o	-0.0278638	2.98902
marginal			scatter	0	scales	o	0.164191	2.9116
marginal			scatter	0	scales	o	0.0658047	2.85502
marginal			scatter	0	scales	o	0.112523	2.98023
marginal			scatter	0	scales	o	0.00567233	2.84038
marginal			scatter	0	scales	o	-0.0194415	2.74342
marginal			scatter	0	scales	o	0.0934453	2.93442
marginal			scatter	0	scales	o	-0.053329	3.13574
marginal			scatter	0	rocks	o	0.109452	3.18347
marginal			scatter	0	rocks	o	0.213582	3.13121
marginal			scatter	0	rocks	o	-0.0508689	3.25509
marginal			scatter	0	rocks	o	0.184172	2.94582
marginal			scatter	0	rocks	o	0.0206518	2.66833
marginal			scatter	0	rocks	o	-0.0573507	2.61378
marginal			scatter	0	rocks	o	0.0397825	3.00613
marginal			scatter	0	rocks	o	-0.0926201	3.2743
marginal			scatter	0	rocks	o	-0.125938	2.78841
marginal			scatter	0	rocks	o	0.141808	3.23351
marginal			scatter	0	rocks	o	-0.123904	2.70813
marginal			scatter	0	rocks	o	0.00633412	3.12475
marginal			scatter	0	rocks	o	-0.192679	3.07323
marginal			scatter	0	rocks	o	-0.177114	3.08424
marginal			scatter	0	rocks	o	0.13012	3.23028
marginal			scatter	0	rocks	o	0.12631	3.02978
marginal			scatter	0	rocks	o	0.211859	2.99018
marginal			scatter	0	rocks	o	-0.0552601	3.11671
marginal			scatter	0	rocks	o	0.0520565	2.93812
marginal			scatter	0	rocks	o	-0.0408645	2.87721
marginal			scatter	0	honeycomb	o	-0.0830422	2.9088
marginal			scatter	0	honeycomb	o	-0.0774446	2.55596
marginal			scatter	0	honeycomb	o	0.119011	2.67985
marginal			scatter	0	honeycomb	o	0.0501423	3.14242
marginal			scatter	0	honeycomb	o	-0.0882902	3.18525
marginal			scatter	0	honeycomb	o	-0.132218	2.72913
marginal			scatter	0	honeycomb	o	-0.0971864	3.09713
marginal			scatter	0	honeycomb	o	0.0946947	2.76062
marginal			scatter	0	honeycomb	o	0.387203	3.13261
marginal			scatter	0	honeycomb	o	0.167872	3.12621
marginal			scatter	0	honeycomb	o	-0.0900244	2.83211
marginal			scatter	0	honeycomb	o	-0.0314658	2.88666
marginal			scatter	0	honeycomb	o	0.0720782	2.77395
marginal			scatter	0	honeycomb	o	0.13271	2.94373
marginal			scatter	0	honeycomb	o	0.112005	2.94547
marginal			scatter	0	honeycomb	o	-0.143616	2.61975
marginal			scatter	0	honeycomb	o	0.0280474	3.08793
marginal			scatter	0	honeycomb	o	0.280239	3.11864
marginal			scatter	0	honeycomb	o	0.00188603	2.73573
marginal			scatter	0	honeycomb	o	-0.0587733	2.74396
marginal			scatter	0	plants	o	-0.111533	2.92979
marginal			scatter	0	plants	o	0.0158322	2.62408
marginal			scatter	0	plants	o	-0.0530422	2.75946
marginal			scatter	0	plants	o	0.171227	2.90784
marginal			scatter	0	plants	o	-0.0698253	3.0615
marginal			scatter	0	plants	o	0.191059	3.05135
marginal			scatter	0	plants	o	-0.0905425	2.8302
marginal			scatter	0	plants	o	-0.0190999	3.01213
marginal			scatter	0	plants	o	0.0878473	3.07519
marginal			scatter	0	plants	o	0.141253	3.26662
marginal			scatter	0	plants	o	-0.0938721	2.81575
marginal			scatter	0	plants	o	-0.180964	2.78444
marginal			scatter	0	plants	o	0.121178	3.18346
marginal			scatter	0	plants	o	0.0673178	3.03048
marginal			scatter	0	plants	o	-0.121301	3.06309
marginal			scatter	0	plants	o	0.0576997	2.67664
marginal			scatter	0	plants	o	0.0466329	3.19978
marginal			scatter	0	plants	o	-0.124801	3.08696
marginal			scatter	0	plants	o	0.147058	3.10709
marginal			scatter	0	plants	o	0.0471569	2.95824
marginal			scatter	0	scales	s	-0.0175695	2.9496
marginal			scatter	0	scales	s	-0.054525	2.9176
marginal			scatter	0	scales	s	-0.0252995	2.98279
marginal			scatter	0	scales	s	-0.0242797	2.98799
marginal			scatter	0	scales	s	0.126007	2.92147
marginal			scatter	0	scales	s	-0.0206604	2.83647
marginal			scatter	0	scales	s	0.065968	3.0269
marginal			scatter	0	scales	s	-0.0217206	2.99606
marginal			scatter	0	scales	s	-0.11739	3.04871
marginal			scatter	0	scales	s	0.017311	3.05839
marginal			scatter	0	scales	s	0.0418446	2.98648
marginal			scatter	0	scales	s	-0.0372599	2.97773
marginal			scatter	0	scales	s	-0.0565389	2.89061
marginal			scatter	0	scales	s	0.0500393	3.06511
marginal			scatter	0	scales	s	0.219223	3.13566
marginal			scatter	0	scales	s	0.0194682	2.90697
marginal			scatter	0	scales	s	0.00959808	2.88747
marginal			scatter	0	scales	s	-0.138129	3.16061
marginal			scatter	0	scales	s	0.0508455	3.06567
marginal			scatter	0	scales	s	0.0420931	2.72563
marginal			scatter	0	rocks	s	0.00198898	2.79258
marginal			scatter	0	rocks	s	0.104091	3.02603
marginal			scatter	0	rocks	s	-0.0853406	2.88281
marginal			scatter	0	rocks	s	-0.0569829	3.02115
marginal			scatter	0	rocks	s	0.00518201	3.12729
marginal			scatter	0	rocks	s	-0.0517323	2.92897
marginal			scatter	0	rocks	s	-0.0517503	3.02924
marginal			scatter	0	rocks	s	-0.0668604	3.03569
marginal			scatter	0	rocks	s	-0.0758577	3.12474
marginal			scatter	0	rocks	s	-0.0371973	2.7632
marginal			scatter	0	rocks	s	-0.0590447	2.99816
marginal			scatter	0	rocks	s	-0.19268	3.23141
marginal			scatter	0	rocks	s	-0.0210099	3.12996
marginal			scatter	0	rocks	s	0.0273325	2.90492
marginal			scatter	0	rocks	s	-0.0127492	2.83809
marginal			scatter	0	rocks	s	-0.046394	2.91199
marginal			scatter	0	rocks	s	0.0680041	3.05482
marginal			scatter	0	rocks	s	0.162865	3.05033
marginal			scatter	0	rocks	s	-0.0914374	2.79458
marginal			scatter	0	rocks	s	0.0809505	3.02882
marginal			scatter	0	honeycomb	s	0.00773482	2.93942
marginal			scatter	0	honeycomb	s	-0.00451595	2.96892
marginal			scatter	0	honeycomb	s	0.113559	3.02526
marginal			scatter	0	honeycomb	s	0.0750124	2.90541
marginal			scatter	0	honeycomb	s	0.132885	2.91108
marginal			scatter	0	honeycomb	s	0.0352485	3.09956
marginal			scatter	0	honeycomb	s	0.047429	2.81449
marginal			scatter	0	honeycomb	s	-0.0429786	3.01875
marginal			scatter	0	honeycomb	s	-0.0959358	3.13032
marginal			scatter	0	honeycomb	s	-0.0181663	2.89083
marginal			scatter	0	honeycomb	s	-0.0166039	2.92703
marginal			scatter	0	honeycomb	s	-0.128493	2.81697
marginal			scatter	0	honeycomb	s	0.0880202	2.91003
marginal			scatter	0	honeycomb	s	0.09956	2.83206
marginal			scatter	0	honeycomb	s	-0.0579736	2.98819
marginal			scatter	0	honeycomb	s	-0.0145185	2.90133
marginal			scatter	0	honeycomb	s	-0.0160237	2.85738
marginal			scatter	0	honeycomb	s	0.032482	2.94087
marginal			scatter	0	honeycomb	s	0.0991618	3.1003
marginal			scatter	0	honeycomb	s	-0.0351004	2.86107
marginal			scatter	0	plants	s	0.0724004	3.14269
marginal			scatter	0	plants	s	0.217176	3.14033
marginal			scatter	0	plants	s	0.0478783	2.86063
marginal			scatter	0	plants	s	0.167206	3.19355
marginal			scatter	0	plants	s	0.034902	3.02627
marginal			scatter	0	plants	s	-0.0645298	2.75981
marginal			scatter	0	plants	s	-0.0620444	2.90368
marginal			scatter	0	plants	s	0.0382208	3.14929
marginal			scatter	0	plants	s	0.0612376	2.74299
marginal			scatter	0	plants	s	0.0431033	2.91066
marginal			scatter	0	plants	s	-0.0419652	2.76903
marginal			scatter	0	plants	s	0.135574	3.15479
marginal			scatter	0	plants	s	0.0388723	3.31615
marginal			scatter	0	plants	s	-0.256866	3.23315
marginal			scatter	0	plants	s	-0.0883061	3.02703
marginal			scatter	0	plants	s	-0.00438026	2.96051
marginal			scatter	0	plants	s	0.0713222	3.00248
marginal			scatter	0	plants	s	-0.0652905	2.81136
marginal			scatter	0	plants	s	0.109527	3.10149
marginal			scatter	0	plants	s	-0.0290011	3.06004
marginal			scatter	1	scales	o	-0.15085	2.84803
marginal			scatter	1	scales	o	0.260139	3.11125
marginal			scatter	1	scales	o	0.00625322	2.89842
marginal			scatter	1	scales	o	0.0568171	3.09867
marginal			scatter	1	scales	o	-0.108928	3.00533
marginal			scatter	1	scales	o	-0.0272149	2.90175
marginal			scatter	1	scales	o	-0.0672856	3.05485
marginal			scatter	1	scales	o	0.0393494	2.91587
marginal			scatter	1	scales	o	0.024178	2.68819
marginal			scatter	1	scales	o	0.0256344	2.78804
marginal			scatter	1	scales	o	-0.0190304	2.99644
marginal			scatter	1	scales	o	0.160865	3.09943
marginal			scatter	1	scales	o	-0.0278638	2.98902
marginal			scatter	1	scales	o	0.164191	2.9116
marginal			scatter	1	scales	o	0.0658047	2.85502
marginal			scatter	1	scales	o	0.112523	2.98023
marginal			scatter	1	scales	o	0.00567233	2.84038
marginal			scatter	1	scales	o	-0.0194415	2.74342
marginal			scatter	1	scales	o	0.0934453	2.93442
marginal			scatter	1	scales	o	-0.053329	3.13574
marginal			scatter	1	rocks	o	0.109452	3.18347
marginal			scatter	1	rocks	o	0.213582	3.13121
marginal			scatter	1	rocks	o	-0.0508689	3.25509
marginal			scatter	1	rocks	o	0.184172	2.94582
marginal			scatter	1	rocks	o	0.0206518	2.66833
marginal			scatter	1	rocks	o	-0.0573507	2.61378
marginal			scatter	1	rocks	o	0.0397825	3.00613
marginal			scatter	1	rocks	o	-0.0926201	3.2743
marginal			scatter	1	rocks	o	-0.125938	2.78841
marginal			scatter	1	rocks	o	0.141808	3.23351
marginal			scatter	1	rocks	o	-0.123904	2.70813
marginal			scatter	1	rocks	o	0.00633412	3.12475
marginal			scatter	1	rocks	o	-0.192679	3.07323
marginal			scatter	1	rocks	o	-0.177114	3.08424
marginal			scatter	1	rocks	o	0.13012	3.23028
marginal			scatter	1	rocks	o	0.12631	3.02978
marginal			scatter	1	rocks	o	0.211859	2.99018
marginal			scatter	1	rocks	o	-0.0552601	3.11671
marginal			scatter	1	rocks	o	0.0520565	2.93812
marginal			scatter	1	rocks	o	-0.0408645	2.87721
marginal			scatter	1	honeycomb	o	-0.0830422	2.9088
marginal			scatter	1	honeycomb	o	-0.0774446	2.55596
marginal			scatter	1	honeycomb	o	0.119011	2.67985
marginal			scatter	1	honeycomb	o	0.0501423	3.14242
marginal			scatter	1	honeycomb	o	-0.0882902	3.18525
marginal			scatter	1	honeycomb	o	-0.132218	2.72913
marginal			scatter	1	honeycomb	o	-0.0971864	3.09713
marginal			scatter	1	honeycomb	o	0.0946947	2.76062
marginal			scatter	1	honeycomb	o	0.387203	3.13261
marginal			scatter	1	honeycomb	o	0.167872	3.12621
marginal			scatter	1	honeycomb	o	-0.0900244	2.83211
marginal			scatter	1	honeycomb	o	-0.0314658	2.88666
marginal			scatter	1	honeycomb	o	0.0720782	2.77395
marginal			scatter	1	honeycomb	o	0.13271	2.94373
marginal			scatter	1	honeycomb	o	0.112005	2.94547
marginal			scatter	1	honeycomb	o	-0.143616	2.61975
marginal			scatter	1	honeycomb	o	0.0280474	3.08793
marginal			scatter	1	honeycomb	o	0.280239	3.11864
marginal			scatter	1	honeycomb	o	0.00188603	2.73573
marginal			scatter	1	honeycomb	o	-0.0587733	2.74396
marginal			scatter	1	plants	o	-0.111533	2.92979
marginal			scatter	1	plants	o	0.0158322	2.62408
marginal			scatter	1	plants	o	-0.0530422	2.75946
marginal			scatter	1	plants	o	0.171227	2.90784
marginal			scatter	1	plants	o	-0.0698253	3.0615
marginal			scatter	1	plants	o	0.191059	3.05135
marginal			scatter	1	plants	o	-0.0905425	2.8302
marginal			scatter	1	plants	o	-0.0190999	3.01213
marginal			scatter	1	plants	o	0.0878473	3.07519
marginal			scatter	1	plants	o	0.141253	3.26662
marginal			scatter	1	plants	o	-0.0938721	2.81575
marginal			scatter	1	plants	o	-0.180964	2.78444
marginal			scatter	1	plants	o	0.121178	3.18346
marginal			scatter	1	plants	o	0.0673178	3.03048
marginal			scatter	1	plants	o	-0.121301	3.06309
marginal			scatter	1	plants	o	0.0576997	2.67664
marginal			scatter	1	plants	o	0.0466329	3.19978
marginal			scatter	1	plants	o	-0.124801	3.08696
marginal			scatter	1	plants	o	0.147058	3.10709
marginal			scatter	1	plants	o	0.0471569	2.95824
marginal			scatter	1	scales	s	-0.0175695	2.9496
marginal			scatter	1	scales	s	-0.054525	2.9176
marginal			scatter	1	scales	s	-0.0252995	2.98279
marginal			scatter	1	scales	s	-0.0242797	2.98799
marginal			scatter	1	scales	s	0.126007	2.92147
marginal			scatter	1	scales	s	-0.0206604	2.83647
marginal			scatter	1	scales	s	0.065968	3.0269
marginal			scatter	1	scales	s	-0.0217206	2.99606
marginal			scatter	1	scales	s	-0.11739	3.04871
marginal			scatter	1	scales	s	0.017311	3.05839
marginal			scatter	1	scales	s	0.0418446	2.98648
marginal			scatter	1	scales	s	-0.0372599	2.97773
marginal			scatter	1	scales	s	-0.0565389	2.89061
marginal			scatter	1	scales	s	0.0500393	3.06511
marginal			scatter	1	scales	s	0.219223	3.13566
marginal			scatter	1	scales	s	0.0194682	2.90697
marginal			scatter	1	scales	s	0.00959808	2.88747
marginal			scatter	1	scales	s	-0.138129	3.16061
marginal			scatter	1	scales	s	0.0508455	3.06567
marginal			scatter	1	scales	s	0.0420931	2.72563
marginal			scatter	1	rocks	s	0.00198898	2.79258
marginal			scatter	1	rocks	s	0.104091	3.02603
marginal			scatter	1	rocks	s	-0.0853406	2.88281
marginal			scatter	1	rocks	s	-0.0569829	3.02115
marginal			scatter	1	rocks	s	0.00518201	3.12729
marginal			scatter	1	rocks	s	-0.0517323	2.92897
marginal			scatter	1	rocks	s	-0.0517503	3.02924
marginal			scatter	1	rocks	s	-0.0668604	3.03569
marginal			scatter	1	rocks	s	-0.0758577	3.12474
marginal			scatter	1	rocks	s	-0.0371973	2.7632
marginal			scatter	1	rocks	s	-0.0590447	2.99816
marginal			scatter	1	rocks	s	-0.19268	3.23141
marginal			scatter	1	rocks	s	-0.0210099	3.12996
marginal			scatter	1	rocks	s	0.0273325	2.90492
marginal			scatter	1	rocks	s	-0.0127492	2.83809
marginal			scatter	1	rocks	s	-0.046394	2.91199
marginal			scatter	1	rocks	s	0.0680041	3.05482
marginal			scatter	1	rocks	s	0.162865	3.05033
marginal			scatter	1	rocks	s	-0.0914374	2.79458
marginal			scatter	1	rocks	s	0.0809505	3.02882
marginal			scatter	1	honeycomb	s	0.00773482	2.93942
marginal			scatter	1	honeycomb	s	-0.00451595	2.96892
marginal			scatter	1	honeycomb	s	0.113559	3.02526
marginal			scatter	1	honeycomb	s	0.0750124	2.90541
marginal			scatter	1	honeycomb	s	0.132885	2.91108
marginal			scatter	1	honeycomb	s	0.0352485	3.09956
marginal			scatter	1	honeycomb	s	0.047429	2.81449
marginal			scatter	1	honeycomb	s	-0.0429786	3.01875
marginal			scatter	1	honeycomb	s	-0.0959358	3.13032
marginal			scatter	1	honeycomb	s	-0.0181663	2.89083
marginal			scatter	1	honeycomb	s	-0.0166039	2.92703
marginal			scatter	1	honeycomb	s	-0.128493	2.81697
marginal			scatter	1	honeycomb	s	0.0880202	2.91003
marginal			scatter	1	honeycomb	s	0.09956	2.83206
marginal			scatter	1	honeycomb	s	-0.0579736	2.98819
marginal			scatter	1	honeycomb	s	-0.0145185	2.90133
marginal			scatter	1	honeycomb	s	-0.0160237	2.85738
marginal			scatter	1	honeycomb	s	0.032482	2.94087
marginal			scatter	1	honeycomb	s	0.0991618	3.1003
marginal			scatter	1	honeycomb	s	-0.0351004	2.86107
marginal			scatter	1	plants	s	0.0724004	3.14269
marginal			scatter	1	plants	s	0.217176	3.14033
marginal			scatter	1	plants	s	0.0478783	2.86063
marginal			scatter	1	plants	s	0.167206	3.19355
marginal			scatter	1	plants	s	0.034902	3.02627
marginal			scatter	1	plants	s	-0.0645298	2.75981
marginal			scatter	1	plants	s	-0.0620444	2.90368
marginal			scatter	1	plants	s	0.0382208	3.14929
marginal			scatter	1	plants	s	0.0612376	2.74299
marginal			scatter	1	plants	s	0.0431033	2.91066
marginal			scatter	1	plants	s	-0.0419652	2.76903
marginal			scatter	1	plants	s	0.135574	3.15479
marginal			scatter	1	plants	s	0.0388723	3.31615
marginal			scatter	1	plants	s	-0.256866	3.23315
marginal			scatter	1	plants	s	-0.0883061	3.02703
marginal			scatter	1	plants	s	-0.00438026	2.96051
marginal			scatter	1	plants	s	0.0713222	3.00248
marginal			scatter	1	plants	s	-0.0652905	2.81136
marginal			scatter	1	plants	s	0.109527	3.10149
marginal			scatter	1	plants	s	-0.0290011	3.06004

## Sheet: figS4
S4e
location	session	plot_element_type	stat_value	scatter_x
top		Q1	0.589111
top		Q3	0.83572
top		lower_whisker	0.413293
top		upper_whisker	0.915112
bottom		Q1	0.378148
bottom		Q3	0.59023
bottom		lower_whisker	0.124784
bottom		upper_whisker	0.649697
left		Q1	0.39813
left		Q3	0.633189
left		lower_whisker	0.149282
left		upper_whisker	0.876897
right		Q1	0.356394
right		Q3	0.627181
right		lower_whisker	0.232337
right		upper_whisker	0.7328
top	M230213_WFFFTEX_22101_FB	scatter_point	0.864552	0
top	M230213_WFFFTEX_22102_FB	scatter_point	0.413293	0
top	M230213_WFFFTEX_22103_FB	scatter_point	0.744931	0
top	M230213_WFFFTEX_22104_FB	scatter_point	0.606423	0
top	M230214_WFFFTEX_22101_FB	scatter_point	0.915112	0
top	M230214_WFFFTEX_22102_FB	scatter_point	0.537175	0
top	M230214_WFFFTEX_22103_FB	scatter_point	0.826109	0
top	M230214_WFFFTEX_22104_FB	scatter_point	0.823289	0
bottom	M230213_WFFFTEX_22101_FB	scatter_point	0.560466	1
bottom	M230213_WFFFTEX_22102_FB	scatter_point	0.124784	1
bottom	M230213_WFFFTEX_22103_FB	scatter_point	0.44653	1
bottom	M230213_WFFFTEX_22104_FB	scatter_point	0.41933	1
bottom	M230214_WFFFTEX_22101_FB	scatter_point	0.59414	1
bottom	M230214_WFFFTEX_22102_FB	scatter_point	0.254602	1
bottom	M230214_WFFFTEX_22103_FB	scatter_point	0.588927	1
bottom	M230214_WFFFTEX_22104_FB	scatter_point	0.649697	1
left	M230213_WFFFTEX_22101_FB	scatter_point	0.631991	2
left	M230213_WFFFTEX_22102_FB	scatter_point	0.149282	2
left	M230213_WFFFTEX_22103_FB	scatter_point	0.623363	2
left	M230213_WFFFTEX_22104_FB	scatter_point	0.457674	2
left	M230214_WFFFTEX_22101_FB	scatter_point	0.613549	2
left	M230214_WFFFTEX_22102_FB	scatter_point	0.219496	2
left	M230214_WFFFTEX_22103_FB	scatter_point	0.876897	2
left	M230214_WFFFTEX_22104_FB	scatter_point	0.636783	2
right	M230213_WFFFTEX_22101_FB	scatter_point	0.642197	3
right	M230213_WFFFTEX_22102_FB	scatter_point	0.232337	3
right	M230213_WFFFTEX_22103_FB	scatter_point	0.347839	3
right	M230213_WFFFTEX_22104_FB	scatter_point	0.414779	3
right	M230214_WFFFTEX_22101_FB	scatter_point	0.7328	3
right	M230214_WFFFTEX_22102_FB	scatter_point	0.359245	3
right	M230214_WFFFTEX_22103_FB	scatter_point	0.36693	3
right	M230214_WFFFTEX_22104_FB	scatter_point	0.622175	3

## Sheet: figS5
S5a						S5b
stim_type	brain_area	timepoint	plot_element_type	value		family	brain_area	mouse_id	sample	plot_element_type	stat_value	scatter_x
texture	b'V1'	-0.169888	mean	1.9051		scales	V1			Q1	10.0726
texture	b'V1'	-0.169888	lower_ci	1.48532		scales	V1			Q3	13.9725
texture	b'V1'	-0.169888	upper_ci	2.43226		scales	V1			lower_whisker	4.27101
texture	b'V1'	-0.135911	mean	1.9051		scales	V1			upper_whisker	19.7788
texture	b'V1'	-0.135911	lower_ci	1.46292		scales	LM			Q1	12.4435
texture	b'V1'	-0.135911	upper_ci	2.37224		scales	LM			Q3	19.0287
texture	b'V1'	-0.101933	mean	1.9051		scales	LM			lower_whisker	6.13561
texture	b'V1'	-0.101933	lower_ci	1.49514		scales	LM			upper_whisker	27.5031
texture	b'V1'	-0.101933	upper_ci	2.44739		rocks	V1			Q1	10.4034
texture	b'V1'	-0.0679553	mean	1.9051		rocks	V1			Q3	15.0503
texture	b'V1'	-0.0679553	lower_ci	1.4684		rocks	V1			lower_whisker	5.60126
texture	b'V1'	-0.0679553	upper_ci	2.29573		rocks	V1			upper_whisker	21.0362
texture	b'V1'	-0.0339777	mean	1.9051		rocks	LM			Q1	14.3366
texture	b'V1'	-0.0339777	lower_ci	1.46394		rocks	LM			Q3	20.7749
texture	b'V1'	-0.0339777	upper_ci	2.3458		rocks	LM			lower_whisker	8.89862
texture	b'V1'	0	mean	1.9051		rocks	LM			upper_whisker	29.0658
texture	b'V1'	0	lower_ci	1.44933		honeycomb	V1			Q1	11.4571
texture	b'V1'	0	upper_ci	2.4703		honeycomb	V1			Q3	17.0582
texture	b'V1'	0.0339777	mean	1.9051		honeycomb	V1			lower_whisker	5.56294
texture	b'V1'	0.0339777	lower_ci	1.42875		honeycomb	V1			upper_whisker	25.088
texture	b'V1'	0.0339777	upper_ci	2.3879		honeycomb	LM			Q1	15.1231
texture	b'V1'	0.0679553	mean	1.9051		honeycomb	LM			Q3	19.737
texture	b'V1'	0.0679553	lower_ci	1.46213		honeycomb	LM			lower_whisker	8.75777
texture	b'V1'	0.0679553	upper_ci	2.3844		honeycomb	LM			upper_whisker	26.2978
texture	b'V1'	0.101933	mean	1.9051		plants	V1			Q1	10.4279
texture	b'V1'	0.101933	lower_ci	1.45596		plants	V1			Q3	15.7185
texture	b'V1'	0.101933	upper_ci	2.47044		plants	V1			lower_whisker	5.82578
texture	b'V1'	0.135911	mean	1.9051		plants	V1			upper_whisker	22.4296
texture	b'V1'	0.135911	lower_ci	1.46036		plants	LM			Q1	13.5832
texture	b'V1'	0.135911	upper_ci	2.44204		plants	LM			Q3	19.6078
texture	b'V1'	0.169888	mean	1.9051		plants	LM			lower_whisker	7.94051
texture	b'V1'	0.169888	lower_ci	1.48577		plants	LM			upper_whisker	27.2712
texture	b'V1'	0.169888	upper_ci	2.47184		scales	V1	20111	0	scatter_point	7.48027	0
texture	b'V1'	0.203866	mean	1.9051		scales	LM	20111	0	scatter_point	15.7652	1
texture	b'V1'	0.203866	lower_ci	1.47217		scales	V1	20111	1	scatter_point	4.27101	0
texture	b'V1'	0.203866	upper_ci	2.48202		scales	LM	20111	1	scatter_point	14.574	1
texture	b'V1'	0.237844	mean	1.9051		scales	V1	20111	2	scatter_point	7.74023	0
texture	b'V1'	0.237844	lower_ci	1.48995		scales	LM	20111	2	scatter_point	14.7175	1
texture	b'V1'	0.237844	upper_ci	2.35987		scales	V1	20111	3	scatter_point	6.91703	0
texture	b'V1'	0.271821	mean	1.9051		scales	LM	20111	3	scatter_point	12.7508	1
texture	b'V1'	0.271821	lower_ci	1.3642		scales	V1	20111	4	scatter_point	3.84364	0
texture	b'V1'	0.271821	upper_ci	2.38922		scales	LM	20111	4	scatter_point	14.6472	1
texture	b'V1'	0.305799	mean	1.9051		scales	V1	20111	5	scatter_point	8.39489	0
texture	b'V1'	0.305799	lower_ci	1.55057		scales	LM	20111	5	scatter_point	14.4319	1
texture	b'V1'	0.305799	upper_ci	2.44425		scales	V1	20111	6	scatter_point	8.36802	0
texture	b'V1'	0.339777	mean	1.9051		scales	LM	20111	6	scatter_point	17.4478	1
texture	b'V1'	0.339777	lower_ci	1.42522		scales	V1	20111	7	scatter_point	6.81986	0
texture	b'V1'	0.339777	upper_ci	2.53229		scales	LM	20111	7	scatter_point	17.5494	1
texture	b'V1'	0.373754	mean	1.9051		scales	V1	20111	8	scatter_point	5.62697	0
texture	b'V1'	0.373754	lower_ci	1.51564		scales	LM	20111	8	scatter_point	12.4914	1
texture	b'V1'	0.373754	upper_ci	2.46271		scales	V1	20111	9	scatter_point	6.86387	0
texture	b'V1'	0.407732	mean	1.9051		scales	LM	20111	9	scatter_point	15.4817	1
texture	b'V1'	0.407732	lower_ci	1.43051		scales	V1	20111	10	scatter_point	6.16964	0
texture	b'V1'	0.407732	upper_ci	2.4184		scales	LM	20111	10	scatter_point	13.5521	1
texture	b'V1'	0.441709	mean	1.9051		scales	V1	20111	11	scatter_point	6.73578	0
texture	b'V1'	0.441709	lower_ci	1.53068		scales	LM	20111	11	scatter_point	17.9217	1
texture	b'V1'	0.441709	upper_ci	2.36949		scales	V1	20111	12	scatter_point	9.59435	0
texture	b'V1'	0.475687	mean	1.9051		scales	LM	20111	12	scatter_point	17.592	1
texture	b'V1'	0.475687	lower_ci	1.47953		scales	V1	20111	13	scatter_point	9.17308	0
texture	b'V1'	0.475687	upper_ci	2.39585		scales	LM	20111	13	scatter_point	15.6554	1
texture	b'V1'	0.509665	mean	1.9051		scales	V1	20111	14	scatter_point	9.62536	0
[truncated: 1,571 more rows]

## Sheet: figS6
S6a					S6b								S6c
[truncated: 2,001 more rows]

[truncated: 5 more sheets: figS7, figS8, figS9, figS10, figS11]
